# Supplementary material for: Genome-Wide Identification of Calmodulin-Binding Protein 60 Gene Family and the Function of GhCBP60B in Cotton Growth and Development and Abiotic Stress Response
Source: Int J Mol Sci. 2024 Apr 15;25(8):4349. doi: 10.3390/ijms25084349 (PMC11049924; doi:10.3390/ijms25084349)
Supplement: Supplementary file 1 [file ijms-25-04349-s001.zip › Supplementary Table.xls]

## Sheet: Table S1
Table S1. The list of the CBP60 genes identified in G. hirsutum
Gene ID	Gene name	Location start-end	CDS (bp)	Protein length	Protein molecular weight (kDa)	pI	Intron/Exon number
GH_A08G0272.1	GhCBP60B-A	2595062-2600454	1917	638	71.87	5.902	2024-07-08
GH_D08G0286.1	GhCBP60B-D	2551689-2557152	1923	640	71.995	5.671	2024-07-08
GH_A13G2394.1	GhCBP60D-A	108346212-108352960	1932	643	72.396	5.48	2024-07-08
GH_D13G2391.1	GhCBP60D-D	62253563-62260307	1938	645	72.603	5.397	2024-07-08
GH_A05G1661.1	GhCBP60C-1A	15636296-15639808	1899	632	70.186	6.549	2024-07-08
GH_D05G1691.1	GhCBP60C-1D	14383337-14386859	1896	631	70.047	6.407	2024-07-08
GH_A06G2321.1	GhCBP60C-2A	125933794-125934898	1854	618	68.248	5.506	2024-07-08
GH_D06G2357.1	GhCBP60C-2D	64820655-64824499	1866	621	69.316	5.643	2024-07-08
GH_A10G0222.1	GhCBP60C-3A	1803350-1812046	1818	605	66.801	6.88	2024-09-10
GH_D10G0234.1	GhCBP60C-3D	1806119-1811392	1884	627	69.518	7.22	2024-08-09
GH_A08G2342.1	GhCBP60G-1A	120120853-120123143	1731	576	64.908	8.454	2024-06-07
GH_D08G2346.1	GhCBP60G-1D	64340232-64342525	1731	576	65.173	8.454	2024-06-07
GH_A13G1322.1	GhCBP60G-2A	78674371-78682443	1716	571	64.49	5.814	2024-07-08
GH_D13G1247.1	GhCBP60G-2D	39325890-39329106	1746	581	65.562	6.018	2024-07-08
GH_A03G0750.1	GhCBP60A-1A	15036370-15040360	1626	541	60.949	7.13	2024-06-07
GH_D03G1189.1	GhCBP60A-1D	41216444-41220446	1626	541	61.172	7.165	2024-06-07
GH_A12G2973.1	GhCBP60A-2A	107471274-107475818	1770	589	65.852	6.633	2024-06-07
GH_D12G2996.1	GhCBP60A-2D	61649562-61654070	1770	589	65.874	6.679	2024-06-07
GH_A08G2849.1	GhCBP60E-A	124810852-124814424	1833	610	68.661	7.366	2024-06-07
GH_D08G2841.1	GhCBP60E-D	68880742-68884238	1833	610	68.64	7.388	2024-06-07
GH_A09G0666.1	GhSARD1-1A	45476501-45479474	1413	470	53.161	6.801	2024-06-07
GH_D09G0602.1	GhSARD1-1D	24627995-24630971	1413	470	53.2	6.295	2024-06-07
GH_A12G2874.1	GhSARD1-2A	106653204-106656846	1383	460	52.046	7.677	2024-06-07
GH_D12G2898.1	GhSARD1-2D	60884807-60888609	1377	458	51.842	8.659	2024-06-07

## Sheet: Table S2
Table S2.Motif related information
Motif	Motif Consensus
Motif 1	GIRIREAKTEAFTVKDHRGELYKKHYPPALNDEVWRLEKIGKDGAFHKRL
Motif 2	VKEREGKRPLLTGDLQVTLKEGVGTLGEJTFTDNSSWIRSRKFRLGLKVA
Motif 3	FTVEDFLRLLVRDSQKLRNILGSGMSNKMWEVTVEHAKTCVLSGK
Motif 4	SLPJFTGGKVEGEZGAAIHVVLVDANTGHVVTSGP
Motif 5	VDSLQKLCSSLEPILRRVVSEEVERALAK
Motif 6	PADSLSDSOKVYVDNLVKKAYENW
Motif 7	KAVVGWLKLKAALRWGSFIRK
Motif 8	ESSAKLDVVVLEGDFNNE
Motif 9	SPKRIEGPDGRNLOLHFRSRL
Motif 10	VGVVFNSIYELNGLISNGOYY

## Sheet: Table S3
Table S3. Gene accession numbers and their protein sequences
Gene_id	Evolutionary tree name	Protein sequence.
AT5G62570.1	AtCBP60A	MSQKREFEEGKGRIEGGSSEDKRRRFKSVVQEVMRLQTVKHFLEPVLEPLIRKVVKEEVELALGKHLAGIKWICEKETHPLESRNLQLKFLNNLSLPVFTSARIEGDEGQAIRVGLIDPSTGQIFSSGPASSAKLEVFVVEGDFNSVSDWTDEDIRNNIVREREGKKPLLNGNVFAVLNDGIGVMDEISFTDNSSWTRSRKFRLGVRIVDQFDYVKIREAITESFVVRDHRGELYKKHHPPSLFDEVWRLEKIGKDGAFHRRLNLSNINTVKDFLTHFHLNSSKLRQVLGTGMSSKMWEITLDHARSCVLDSSVHVYQAPGFQKKTAVVFNVVAQVLGLLVDFQYIPAEKLSEIEKAQAEVMVIDALSHLNEVISYDDEVSMMRNVLNAPASQGSVAGI…
AT5G57580.1	AtCBP60B	MMDSGNNNMNRAKRNLDGNDDDQPERKRPAFASVIVEALKVDSLQKLCSSLEPILRRVVSEELERALAKLGPARLTGSSGSSPKRIEGPDGRKLQLHFKSRLSLPLFTGGKVEGEQGAVIHVVLIDANTGRAVVYGPEASAKLHIVVLEGDFNTEDDEDWTQEEFESHVVKERSGKRPLLTGEVYVTLKEGVGTLGELVFTDNSSWIRSRKFRLGLRVVSGCCDGMRIREAKTEAFVVKDHRGELYKKHYPPALNDDVWRLDKIGKDGAFHKKLTAEGINTVEDFLRVMVKDSPKLRTILGSGMSNKMWDALVEHAKTCVQSSKLYIYYAEDSRNVGVVFNNIYELSGLISGDQYFSADSLTDSQKVYVEGLVKKAYENWNLVIEYDGKSLLDLKQPQR…
AT2G18750.1	AtCBP60C	MQTRYMERTNSMREKRKLEEDDNQQQQQQPERKRPALASVIVEALKMDSLQRLCSSLEPILRRVVSEEVERALAKLGPARLSERSSPKRIEGIGGRNLQLQFRSRLSVPLFTGGKIEGEQGAAIHVVLLDMTTGHVLTVGPEASAKLDVVVLDGDFNTEDDDGWSGEEFEGHLVKERQGKRPLLTGDVQVTLKEGVGTLGELIFTDNSSWIRCRKFRLGLRVSSGYCEGMRVREAKTEAFTVKDHRGELYKKHYPPALDDEVWRLEKIGKDGAFHKKLNKAGIYNVKEFLRLMVKDSQKLRTILGSGMSNRMWETLAEHSKTCVLSEMLYVYYPEDSVGVVFNNIYEFSGLISGKQYYPADSLSDNQKGYVDGLVRKAYENWEQVIEYDSKSLMNFNQV…
AT4G25800.1	AtCBP60D	MKRNFERNDDDKPERKRPALASVIVEALKVDSLQKLCSSLEPILRRVVSEEVERALAKLVPTRLTTSSVFSPKRIGGPDGRNLQLHFKSRLSLPLFTGGRVEGEQGATIHVVLIDANTGRPVTVGPEASLKLEVVVLGGDFNNEDDEDWTQEEFESHVVKEREGKRPLLTGDLFVVLKEGVGTLGEIVFTDNSSWIRSRKFRLGLRVPSGYCDGIRIREAKTEAFSVKDHRGELYKKHYPPALNDEVWRLEKIGKDGAFHKRLTAAGIVTVEGFLRQLVRDSTKLRAILGSGMSNKMWDLLVEHAKTCVLSGKLYIYYTEDSRSVGVVFNNIYELSGLITEDQYLSADSLSESQKVYVDGLVKKAYENWNQVVEYEGESLLNLNQPERLDISQTDPVTA…
AT2G24300.1	AtCBP60E	MVWTNTQVSEEVERALSRLGNAKLTSRSPEPKRIQDRNGRNLQLHFRTRMPPHLFTGGKVEGERGSAIHVVLIDANTGNVVQTGEESASKLNVVVLEGDFNDEDDEDWTREHFESFEVKEREGKRPILTGDTQIVLKEGVGTLGELTFTDNSSWIRSRKFRLGVKPASGYGDSFCIREAKTEPFAVKDHRGELYKKHYPPAVHDEVWRLDRIAKDGVLHKKLLKANIVTVEDFLRLLVKDPQKLRNLLGSGMSNRMWENTVEHAKTCVLGGKLYVFYTDQTHATGVVFNHIYEFRGLITNGQFLSLESLNHDQKISADILVKLAYENWHKAIEYDGKLLNCLPVAEKEIKSLLEPKMVSAQTAPNHQQLHNQNNRQTVQGHQNAITYSPVPQPIDYPQF…
AT4G31000.1	AtCBP60F	MENSMNNRGHGHNQEHADNLPESKRQKLPALASVIVEAVKVDSLQRLCSSLEPLFRRIVSEEVERAISRLENSKSTSRSTEPNKIQGLDGRNLQLRFRTRMPPHLFTGGKVEGEQGSAIHVVLIDANTGNVIQTGEESMTKLNIVVLDGDFNDEDDKDWTREHFESFEVKEREGKRPILTGDRHVIIKEGVGTLGKLTFTDNSSWIRSRKFRLGVKPATGFHIREAKTEPFAVKDHRGELYKKHYPPVLHDEVWRLDKIAKDGALHKKLLKSNIVTVEDFLQILMKDPQKLRSLLGSGMSNRMWDNTVEHAKTCVLGGKLYAYYTDQTHQTAVVFNHIYEFQGLIANGHFLSSESLNHDQKISADTLVKTAYENWHKVVEYGGKLLNCLPVAKKGIKSL…
AT5G26920.1	AtCBP60G	MKIRNSPSFHGGSGYSVFRARNLTFKKVVKKVMRDQSNNQFMIQMENMIRRIVREEIQRSLQPFLSSSCVSMERSRSETPSSRSRLKLCFINSPPSSIFTGSKIEAEDGSPLVIELVDATTNTLVSTGPFSSSRVELVPLNADFTEESWTVEGFNRNILTQREGKRPLLTGDLTVMLKNGVGVITGDIAFSDNSSWTRSRKFRLGAKLTGDGAVEARSEAFGCRDQRGESYKKHHPPCPSDEVWRLEKIAKDGVSATRLAERKILTVKDFRRLYTVNRNELHNIIGAGVSKKTWNTIVSHAMDCVLDETECYIYNANTPGVTLLFNSVYELIRVSFNGNDIQNLDQPILDQLKAEAYQNLNRITAVNDRTFVGHPQRSLQCPQDPGFVVTCSGSQHIDF…
AT1G73805.1	AtSARD1	MAGKRLFQDLDSDQENKSEKRIKSVLPSLASPISSVFGALISENTLRSVLEPVIRKVVRQEVEYGISKRFRLSRSSSFRIEAPEATTPTLKLIFRKNLMTPIFTGSKISDVDNNPLEIILVDDSNKPVNLNRPIKLDIVALHGDFPSGDKWTSDEFESNIIKERDGKRPLLAGEVSVTVRNGVATIGEIVFTDNSSWIRSRKFRIGAKVAKGSSGQGVVVCEAMTEAIVVRDHRGELYKKHHPPMLEDEVWRLEKIGKDGAFHKKLSSRHINTVQDFLKLSVVDVDELRQILGPGMSDRKWEVTLKHARECILGNKLYISRGPNFFMILNPICEVMKALIDGHVLSSQESLNQPYVKNLVRDAYSKGNFLEVGERTANEAALLTQGDDLDQQYAASHYQ…
GH_A08G0272.1	GhCBP60B-A	MHTRYMERTNSMARGKRSLDGDDNQQPEPKRPALASVIVEALKVDSLQKLCSSLEPILRRVVSEEVERALAKLGPPRLSGRSSPKKIEGPDGRSLQLHFRSRLSLPLFTGGKVEGEQGAAIHIVLVDSKTGHVVTTVPEASVKLDVVVLEGDFNNEDDEDWTQEEFESHVVKEREGKRPLLTGDLQVILKEGVGTLGDLTFTDNSSWIRSRKFRLGLKVASGYCEGMRVREAKTEAFTVKDHRGELYKKHYPPALNDEVWRLEKIGKDGSFHKKLNTAGIFTVEDFLRVAVRDQQKLRTILGSGMSNKMWEALLDHAKTCVLSGKFYVYYTDDTRDVGVVFNNIYELNGLISGEQYLPADSLSDSQKVYVDTLVKKAYDNWLQVIEYDGKSLLNFKQNR…
GH_D08G0286.1	GhCBP60B-D	MHTRYMERTNSMARGKRSLDGDDNQQPELKRPALASVIVEALKVDSLQKLCSSLEPILRRVVSEEVERALAKLGPPRLSGRSSPKQIEGPDGRSLQLLFRSRLSLPLFTGGKVEGEQGAAIHIVLVDSKTGHVVTTGPEASVKLDVVVLEGDFNNEDDEDWTQEEFESHVVKEREGKRPLLTGDLQVILKEGVGTLGDLTFTDNSSWIRSRKFRLGLKVASGYCEGMRVREAKTEAFTVKDHRGELYKKHYPPALNDDVWRLEKIGKDGSFHKKLNSAGIFTVEDFLRVAVKDQQKLRTILGSGMSNKMWDALLDHAKTCVLSGKFYVYYNDDTRDVGVVFNNIYELNGLISGEQYLPADSLSDSQKVYVDTLVKKAYDNWHQVIEYDGKSLLNFKQNR…
GH_A13G2394.1	GhCBP60D-A	MQRQTRYMTRTNSMVRGKRSLEGDEDQQPEPKRPALASVIVEALKVDSLQKLCSSLEPILRRVVSEEVERALAKLAPPRLNGRSSPKCLEGPGGGSLQLRFRSRLSLPLYTGGKVEGEQGAAIHIVLVDSNTGHVVTTGPEASMKLDVVVLEGDFTNEDDEDWTQEEFDSHLVKERPGKRPLLTGDLQVTLKEGVGTLGDLTFTDNSSWIRSRKFRLGLKVVSGYCEGIRVREAKTEAFTVKDHRGELYKKHYPPSLNDEVWRLEKIGKDGSFHKRLSAEGIFTVEDFLRLVVRDQQKLRNILGSGMSNKMWEALLDHAKTCVLSGKLYVYYTDDLRNSGVVFNNIYELNGLISGEQYFPADSLSDSQKVYVDSLVKKAYDNWNQVIEYDGKSLLNFKQ…
GH_D13G2391.1	GhCBP60D-D	MQRQTRYMTRTNSMVRGKRSLEGDEDQQPEPKRPALASVIVEALKVDSLQKLCSSLEPILRRVVSEEVERALAKLAPPRLNGRSSPKCLEGPGGGSLQLRFRSRLSLPLYTGGKVEGEQGAAIHIVLVDSNTARVVTTGPEASMKLDVVVLEGDFSNEDDEDWTQEEFDSHLVKERPGKRPLLTGDLQVTLKEGVGTLGDLTFTDNSSWIRSRKFRLGLKVASGYCEGIRVREAKTEAFTVKDHRGELYKKHYPPALNDEVWRLEKIGKDGSFHKRLSAEGIFTVEDFLRLVVRDQQKLRNILGSGMSNKMWEALLDHAKTCVLSGKLYVYYTDDSRNSGVVFNNIYELNGLISGEQYFPADSLSDSQKVYVDSLVKKAYDNWNQVIEYDGKSLLNFKQ…
GH_A05G1661.1	GhCBP60C-1A	MQMKYMAREKRGLDSSSGDEGPDRKRPALASVIVEALKVDSLQKLCSSLEPILRRVVSEEVERALAKLGSAKLSAKSSPKWIEGPDGRNLQLHFRSRLSLPLFTGGKVEGEQGTAIHIVLVDANTGHVVTCGPESVAKLDVFVLEGDFNNEDDDNWTEEEFDSHIVKEREGKRPLLTGDLQVMLKDGVGTLGELTFTDNSSWIRSRKFRLGLKVAPGCCDGIRIREAKTEAFTVKDHRGELYKKHYPPALHDEVWRIEKIGKDGSFHKRLNKAGIFTVEDFLRLVIRDSQRLRNILGSGMSNKMWDVLVEHAKTCVLSGKLYVYYPDDVRSVGIVFNSIHELSGLIANGQFYAADSLADNQKVYVDALVKKAYENWMHVIKYDSKSLLGSKEDDSAGPS…
GH_D05G1691.1	GhCBP60C-1D	MQMKYMAREKRGLDSSSGDEGPDRKRPALASVIVEALKVDSLQKLCSSLEPILRRVVSEEVERALAKLGSAKLSAKSSPKWIEGPDGRNLQLHFRSRLSLPLFTGGKVEGEQGTAIHIVLVDANTGHVVTCGPESVAKLDVFVLEGDFNNEDDDNWTEEEFDSHIVKEREGKRPLLTGDLQVMLKDGVGTLGELTFTDNSSWIRSRKFRLGLKVAPGCCDGIRIREAKTEAFTVKDHRGELYKKHYPPALHDEVWRLEKIGKDGSFHKRLNKAGIFTVEDFLRLVIRDSQRLRNILGSGMSNKMWDVLVEHAKTCVLSGKLYVYYPDDVRSVGIVFNSIHELSGLIANGQFYAADSLADNQKVYVDALVKKAYENWMHVIEYDSKSLLGSKEDDSAGPS…
GH_A06G2321.1	GhCBP60C-2A	METKYIERSNNMTSEKRCLDSSSGDEGPDRKRPALASVIVEALKVDSLQKLCSSLEPILRRVVSEEVERALAKLGPAKLTTKYVKWFCKISLWKVEGQQGAAIDIVLIDANTGHVVTSGPESSLKLDVVVLEGDFNNEDDDNWTEEEFDSHVVKERDGKRPLLTGDLQVVLNKGVGTLGELSFTDNSSWIRSRKFRLGLKVASDCCEGFRIREAKTDAFTVKDHRGELYKKHYPPALNDEVWRLEKIGKDGSFHKRLNKAGIFTVEDFLQLVVRDSQRLRNILGSGMSNKMWDILVEHAKTCVLSEKLYVYYPDDARSVGIVFNNIHELNGLIANGQFYASDSLSDDQKVYVDILVKKAYENWIHVIEYDGKSLLGCNEDDSSDTCRAKLPMDLHTSST…
GH_D06G2357.1	GhCBP60C-2D	METKYTERSNNVASEKRCLDSSSGDEGPDRKRPALASVIVEALKVDSLQKLCSSLEPILRRVVSEEVERALAKLGPAKLTTKSSPKQIEGPNGRNLRLHFRSGLSLPLFTGGKVEGQQGAAIDIVLIDANTGHVVTSGPESSLKLDVVVLEGDFNNEDDDNWTEEEFDSHVVKERDGKRPLLTGDLQVVLNEGVGTLGELSFTDNSSWIRSRKFRLGLKVASDCCEGFRIREAKTDAFTVKDHRGELYKKHYPPALNDEVWRLEKIGKDGSFHKRLNKAGIFTVEDFLRLVVRDSQRLRKILGSGMSNKMWDVLVEHAKTCVLSEKLYVYYRDDVRSVGIVFNNIHELNGLIANGQYYASDSLSDDQKVYVDILVKKAYENWIHVIEYDGKSLLGCNED…
GH_A10G0222.1	GhCBP60C-3A	MAREKRCLDSTSSGDEGPAMKKPAFASVIVEALKVDCLQKLCSSLEPILRKVVSEEVERALAKLGHPKLNNAKPSSSSPKRIKGHDGRNLQLKFKSKLSLPLFTGGKVEGEQGAAIHVSLIDANTGHVVTCSPESSATLDVVVLEGDFSNEDGDNWTQEEFDSHVVKEREGKRPLLTGDLQVILKKGVGTLGELTFTDNSSWTRSRKFRLGLKVASYSCEGIRIREAKTEAFTVKDHRGELYKKHYPPALNDEVWRLEKIGKDGSFHKKLNKAGIFTVEDFLILVVRDSQRLRNILGSGMSNKMWDLLVEHARTCDPSGKVYVYYPDNWRIVGVVFNSIHEFSGLIANGQYCAAGSLSDNHKVYVDGLVKKAYENWMHVIEYDANSSPGSNEDDNTDCS…
GH_D10G0234.1	GhCBP60C-3D	MAREKRCLDSTSSGDEGPAMKKPALASVIVEALKVDSLQKLCSSLEPILRKVVSEEVERALAKLGHPKLNNAKSSSSSPKRIKGQDGRNLQLKFKSKLSLPLFTGGKVEGEQGAAIHVSLIDANTGHVVTGSPESWATLDVVVLEGDFNNEDGDNWTQEEFDSHVVKEREGKRPLLTGDLQVVLKEGVGTLGELTFTDNSSWIRSRKFRLGLKVASYSCEGIRIREAKTEAFTVKDHRGELYKKHYPPALNDEVWRLEKIGKDGSFHKKLNKAGIFTVEDFLILVVRDSQRLRNILGSGMSNKMWDVLVEHARTCVPSGKVYVYYPDNWRILGIVFNSIHEFSGLISNGQYCAAGSLSDNHKVYVDGLVKKAYENWMHVIEYDAKSSPVSNEDDNTGCS…
GH_A08G2342.1	GhCBP60G-1A	MMLPTKRPAPDHGDDESYELMVPEPKRRTSLKNIRNIMGVGGLSFNKIVLNLEPMLRIWVHEAVEAAIRSSIHPSSRPSLNRIEASRGRRLQLLFVDKPPSTIFTGSKVGTENGYPIRIILVDATSQAIISSGYLSSIKVEIVALNGEFGTDERQDWTENEFNASVLREREGRRPLVTGDLNITLVDGVGTVDNVIFTDNSSWIRCRKFRLGARIVQRSAGEVTIREATSDAFKVMDHRGELYKKHYPPLLHDEVWRLERIAKDGAFHKRLANKNIHTVKDFLRLHVTDPIALRNILGGGISNRVWDTIIEHALSCVPDDDEWYTYHGTAQRVGLLLNSIYKVVEVTFDGQNYLPVENLTFSQKLLVEDAKRQAYKNVRNLIPVDRRAITDPSMPLTNL…
GH_D08G2346.1	GhCBP60G-1D	MMLPTKRPAPDHGDDERNEVMVPEPKRRTNLKKNIMGVGGLSFNKIVLNLEPMLRIWVHEAVEAAIRSSIHPSSRPSLNRIEASRGRRLQLRFVDKPPSTIFTGSKVEAENGNPIRIILVDATSQAMVSSGSLSSIKVEIVVLNGEFGTDERQDWTENEFNASVLREREGRRPLVTGDLNITLVDGVGTVDNVIFTDNSSWIRCRKFRLGARIVQRSAGEVTIREATSDAFMVKDHRGELYKKHYPPLLHDEVWRLERIAKDGAFHKRLAYKNVHTVKDFLRLLVTDPIALRNILGGGISNRVWETIIEHALSCVPDDDEWYTYHGTAQRVELLLNSIYNVVKVTFDGQDYLPVENLTFSQKLLVEDAKRQAYKNVWNLTPFDRRAIMGPSMPFTDLLP…
GH_A13G1322.1	GhCBP60G-2A	MMFPSKRPSPDEGDERCESMVPEPKRRATLENAVRSIMGFGGLSLNRIVLNLEPMLRSWVREEVEKAILSSFHPSSRSLLNQTEASRGRSLQLRFVNKLPSTIFTGSKVEAEDRDTIKIILVDATTETMVSSGSLSSIKIEIVVLNSEFGADERQDWTENEFNASVLRERQGKRPLVTGDVSITLVDGVGNVDNVIFTDNSSWIRSRKFRLGARIVQRISGESTIREATSEAFIVKDHRGELYKKHYPPFLHDEVWRLERIAKDGTFNKRLTSNNIFTVKDFLRLHVIDSSALRHILGCGISNRVWDTTIEHALSCVLDDDEWYSYYGTAQSVGLLLNSIYRVEAATFDGQNYQPVENMTFSQKFSLLVEDAKRQAYKNVGELVSVDRRATIRPLMPMT…
GH_D13G1247.1	GhCBP60G-2D	MMFPSKRPAPDEADKRCESMVPEPKRRATLENAVRSIMGFGGLSLNRIVLNLEPMLRSWVREEVEKAILSSFHPSSRSSLNQIEASRGRSLQLRFVNKLPSTIFTGSKVEAEDGNTIKIILVDAMTETMVSSGSLSSIKIEIVVLNSEFGADERQDWTENEFNASVLRERQGKRPLVTGDVSITLVDGVGNVDNVIFTDNSSWIRSRKFRLGARIVQRISGESKIREATSEAFIVKDHRGELYKKHYPPFLHDEVWRLERIAKDGTFNKRLTSNNIFTVKDFLRLHVIDSSALRHILGCGISNRVWDTIIEHALSCVLDDDEWYSYYGTAQSVGLLLNSIYRVEAATFDGQNYQPVENMTFSQKLLVEDAKRQAYNNVGDLVSVDQRATIRPLMPLTNF…
GH_A03G0750.1	GhCBP60A-1A	MSHKRPQEDSTKGRPSEAFTPDQDKRRRVPTLRNVVQEVMKLQSVQHLLEPVLEPLIRRVVKEEVEVALRKHLNNMKRNGGKDVNSTSRSLQLQFLNNLSLPVFTGTRIEAEECSAIKVAIVDSLTGQIVSSGLESSAKVEVVVLEGDFDGDERDNWTLEEFKNNIVREREGKKPLLAGDAFLTLTGGIGLVGEISFSDNSSWTRSRRFRLGARVVDGSDGTRVREAKTESFIVRDHRGELYKKHHPPSLSDEVWRLEKIGKDGAFHKRLSRENINCVKDFLTMLFIDPPRLRHILGTGMSAKMWEVTVEHARTCVLDKRMHLYCPPGSQQKSGVVFNIVGQVMGLLSECQYNTIDKLSETEKIEAQNLVISALQQWEEVVSFDDEASLTSSVKREISN…
GH_D03G1189.1	GhCBP60A-1D	MSHKRPQEDSTKGRPSEAFTPDQDKRRRVPTLRNVVQEVMKLQSVQHLLEPVLEPLIRRVVKEEVEVAFRKHLNNMKRNGGKDVNSTSRILQLQFLNNLSLPVFTGTRIEAEECSVIKVAIVDSLTGQIVSSGPESSAKVEVVVLEGDFDGDEGDNWTLEEFKNNIVREREGKKPLLAGDAFLTLTRGIGLVGEISFSDNSSWTRSRRFRLGARVVDGSDGTRVREAKTESFIVRDHRGELYKKHHPPSLSDEVWRLEKIGKDGAFHKRLSRENINCVKDFLTMLFIDPPRLRHILGTGMSAKMWEVTVEHARTCVLDKRMHLYCPPGSQQKSGVVFNIVGQVMGLLSECQYNTIDKLSETEKIEAQNLVISALQHWEEVVSFDDEASLTSSVKREISN…
GH_A12G2973.1	GhCBP60A-2A	MNLIVSRHRYSLAFGVFLLLELVVVMSQKRPQEDGKARPSEGNSPDQDKRRRVPTLRNVVQEVMKLQSVQHLLEPVLEPLIRRVVKEEVELALRKHLNNMKRNGGKEVNSSESRSLQLQFLNNLSLPVFTGARIEAEDCSTIKVAIVDALTGQIVTSGPESSAKVEVVVLEGDFDGDEEDNWAVEEFNNNIVKEREGKKPLLTGDSFLTLTEGIGLVGEISFTDNSSWTRCRRFRLGARVVDGSGGTRVREAKTESFIVRDHRGELYKKHHPPSLSDEVWRLEKIGKDGAFHKRLSRENINTVKDFLTMLCINPPRLRHILGTGMSAKMWEITVEHARTCVLDKRRHVYCPPGSQQKSGVIFNVVGQLTGLLSECQYLTTDKLSETEKIEAQNLVISAF…
GH_D12G2996.1	GhCBP60A-2D	MNLIVSHHRYRLAFGVFLLLELVVVMSQKRPQEDGKARPSEGNSPDQDKRRRVPTLRNVVQEVMKLQSVQHLLEPVLEPLIRRVVKEEVELALRKHLNNMKRNGGKEVNSSESRSLQLQFLNNLSLPVFTGARIEAEDCSTIKVAIVDALTGQIVTSGPESSAKIEVVVLEGDFDGDEEDNWAVEEFNNNIVKEREGKKPLLTGDAFLTLTEGIGLVGEISFTDNSSWTRCRRFRLGARVVDGSGGTRVREAKTESFIVRDHRGELYKKHHPPSLSDEVWRLEKIGKDGAFHKRLSRENINTVKDFLTMLCINPPRLQHILGTGMSAKMWEITVEHARTCVLDKRRHVYCPPGSQQKSGVVFNVVGQLTGLLSECQYLTTDKLSETEKIEAQNLAISAF…
GH_A08G2849.1	GhCBP60E-A	MENSRNKRGHEEGIEDATYITETKKPKLPALASVIVEALKVDSMQRLCSSLEPMLRRIVSEEVERALTRIGNATLTARNSPPRIQSADGRNLQLHFRTRMPPHLFTGGKVEGEQGAAIHVVLLDLISGTVVQTGPESTLKLNVVVLEGDFNEEADEDWTKEQFESYEVKEREGKRPLLTGELQVTLKEGVGTLGDLTFTDNSSWIRSRKFRLGLKVAPGYGEGIRVREAKTEAFAVKDHRGELYKKHYPPALHDEVWRLDRIAKDGALHKKLLKAEIVTVEDFLRLLVRDSQKLRNILGSGMSNRMWENTVEHAKTCILGGKLYVYYPDQTHNTGVVFNHIYELRGLIADGQFLSLESLNHNQKLFVDSLVKRAYENWHQVIEYDDKVLNTLRSTKVAN…
GH_D08G2841.1	GhCBP60E-D	MENSRNKRGHEEGIEDATYITETKKPKLPALASVIVEALKVDSMQRLCSSLEPMLRRIVSEEVERALTRIGNATLTARNSPPRIQSADGRNLQLHFRTRMPPHLFTGGKVEGEQGAAIHVVLLDMISGTVVQTGPESALKLNVVVLEGDFNEEADEDWTKEQFESNEVKEREGKRPLLTGELQVTLKEGVGTLGDLTFTDNSSWIRSRKFRLGLKVAPGYGEGIRVREAKTEAFAVKDHRGELYKKHYPPALHDEVWRLDRIAKDGALHKKLLKAEIVTVEDFLRLLVRDSQKLRNILGSGMSNRMWENTVEHAKTCILGGKLYVYYPDQTHNTGVVFNHIYELRGLIADGQFLSLESLNHNQKLFVDSLVKRAYENWHQVIEYDDKVLNTLRSTKVAN…
GH_A09G0666.1	GhSARD1-1A	MAGKRLLNESCSDTDEPKEKRMRPKPSFASVIGQAVMVNYLYTALEPVLRRVVNEEVERSIGDRLRSFTRSPSLRIQAAEPEPSTLKLIFPKALTLPIFTGSKIIDEESNQLQVALVDTRGDQRAPVLLPNPIKVDIVVLDGDFPSGDRDNFTSEEFDRNIVRERTGKRPLLTGELSVTVRDGVASIGDIEFTDNSSWIRSRKFRIGAKVAQGSFQGGRIREAMTEAFVVKDHRGELYKKHHPPMLGDEVWRLEKIGKDGAFHKKLAYEGVNTVQDFLKMSVVDPPKLRKILGPGMSEKMWEVTIKHAKTCVMGNKYYVFQGTNYRIFLNPICQLVKAEINGTTYPIQTLSSINRSYVEDLVRQAYVNWSSLKEIEGISNEIGLLTQGDDMLDQYRNQQ…
GH_A12G2874.1	GhSARD1-2A	MAAKRLLSNSFSDQADEPKEKRTRPTPSFTSVIGEAVMDKCLGTALEPILRRLVHEEVERSLRARIRSFSRSPSLRIQAPQPSTLELIFPKALTVPVFTGGKIVDDESNQLRVILVDTRGNQTVPVLFPSPFKVDIVVLDGDFPSDGKNWSNEEFDRYIVKERTGKRPLLAGELVVTVRDGVGLIENLEFTDNSSWIRSRKFRIGAKVAGGSCQGVRIREAMTEAFVVKDHRGELYKKHHPPTLGDEVWRLEKIGKDGVFHKRLASEGVHTVQDFLKMWVVDHAKLRTILGHAMSEKMWNVIIKHAKTCVMGNKHYVFRGPDYKVLLNPICQLVNAEINGSIYTTHNLSDINRAYLENLVRKAYENWCSLEEIEGISDEIGLLTQGDHPSHQQPMVGSS…
GH_D09G0602.1	GhSARD1-1D	MAGKRLLNESCSDTDEPKEKRMRPKPSFASVIGQAVMVNYLYTALEPVLRKVVNEEVERSIGDRLRSFTRSPSLRIQAAEPEPSTLRLIFPKALSLPIFTGSKIVDEESNQLQVALVDTKGDQRAPVLLPNPIKVDIVVLDGDFPSGDRDNFTSEEFDRNIVRERTGKRPLLTGELSVTVRDGVASIGDIEFTDNSSWIRSRKFRIGAKVAQESFQGVRIREAMTEAFVVKDHRGELYKKHHPPMLGDEVWRLEKIGKDGAFHKKLAFEGVNTVQDFLKMSVVDPPKIRKILGPGMSEKTWDVTIKHAKTCVMGNKYYVFQGTNYRIFLNPICQLVKAEINGTTYPIQTLSSINRSYVEDLVRQAYVNWSSLEEIEGISNEIGLLTQGEDMLDQYRNQQ…
GH_D12G2898.1	GhSARD1-2D	MAAKRLLSNSFSDQADEPKEKRTRPTPSFTSVIGEAVMDKCLSTALEPILRRVVHEEVERSLRARIRSFSRSPSLRIQAPQPSTLKLIFPKALTVPIFTGGKIVDEESNQLRVLLVDTRGNQTVLFPSPFKVDIVVLDGDFPLDGRNWSNEEFDRYIVKERTGKRPLLAGELVVTVRDGVGLIENIEFTDNSSWIRSRKFRIGAKVAGGSCQGVQIREAVTEAFVVKDHRGELYKKHHPPTLGDEVWRLEKIGKDGVFHKRLASEGVHTVQDFLKMWVVDHAKLRTILGPAMSEKMWNVTVKHAKTCVMGNKHYVFRGPDYKVLLTPICQLVNAEINGSIYTTHNLSDINRAYLENLVRKAYANWCSLEEIEGISDEIGLLTQGDHPNHQQPMVGSSQY…
GB_A08G0275.1	GbCBP60B-A	MHTRYMERTNSMARGKRSLDGDDNQQPEPKRPALASVIVEALKVDSLQKLCSSLEPILRRVVSEEVERALAKLGPPRLSGRSSPKKIEGPDGRSLQLHFRSRLSLPLFTGGKVEGEQGAAIHIVLVDSKTGHVVTTGPEASVKLDVVVLEGDFNNEDDEDWTQEEFESHVVKEREGKRPLLTGDLQVILKEGVGTLGDLTFTDNSSWIRSRKFRLGLKVASGYCEGMRVREAKTEAFTVKDHRGELYKKHYPPALNDEVWRLEKIGKDGSFHKKLNTAGIFTVEDFLRVAVRDQQKLRTILGSGMSNKMWEALLDHAKTCVLSGKFYVYYTDDTRDVGVVFNNIYELNGLISGEQYLPADSLSDSQKVYVDTLVKKAYDNWLQVIEYDGKSLLNFKQNR…
GB_D08G0277.1	GbCBP60B-D	MHTRYMERTNSMARGKRSLDGDDNQQPEPKRPALASVIVEALKVDSLQKLCSSLEPILRRVVSEEVERALAKLGPPRLSGRSSPKQIEGPDGRSLQLHFRSRLSLPLFTGGKVEGEQGAAIHIVLVDSKTGHVVTTGPEASVKLDVVVLEGDFNNEDDEDWTQEEFESHVVKEREGKRPLLTGDLQVILKEGVGTLGDLTFTDNSSWIRSRKFRLGLKVASGYCEGMRVREAKTEAFTVKDHRGELYKKHYPPALNDDVWRLEKIGKDGSFHKKLNTAGIFTVEDFLRVAVKDQQKLRTILGSGMSNKMWDALLDHAKTCVLSGKFYVYYNDDTRDVGVVFNNIYELNGLISGEQYLPADSLSDSQKVYVDTLVKKAYDNWHQVIEYDGKSLLNFKQNR…
GB_A13G2545.1	GbCBP60D-A	MQRQTRYMTRTNSMVRGKRSLEGDEDQQPEPKRPALASVIVEALKVDSLQKLCSSLEPILRRVVSEEVERALAKLAPPRLNGRSSPKCLEGPGGGSLQLRFRSRLSLPLYTGGKVEGEQGAAIHIVLVDSNTGHVVTTGPEASMKLDVVVLEGDFTNEDDEDWTQEEFDSHLVKERPGKRPLLTGDLQVTLKEGVGTLGDLTFTDNSSWIRSRKFRLGLKVASGYCEGIRVREAKTEAFTVKDHRGELYKKHYPPSLNDEVWRLEKIGKDGSFHKRLSAEGIFTVEDFLRLVVRDQQKLRNILGSGMSNKMWEALLDHAKTCVLSGKLYVYYTDDLRNSGVVFNNIYELNGLISGEQYFPADSLSDSQKVYVDSLVKKAYDNWNQVIEYDGKSLLNFKQ…
GB_D13G2477.1	GbCBP60D-D	MQRQTRYMTRTNSMVRGKRSLEGDEDQQPEPKRPALASVIVEALKVDSLQKLCSSLEPILRRVVSEEVERALAKLAPPRLNGRSSRKCLEGPGGGSLQLRFRSRLSLPLYTGGKVEGEQGAAIHIVLVDSNTARVVTTGPEASMKLDVVVLEGDFSNEDDEDWTQEEFDSHLVKERPGKRPLLTGDLQVTLKEGVGTLGDLTFTDNSSWIRSRKFRLGLKVASGYCEGIRVREAKTEAFTVKDHRGELYKKHYPPALNDEVWRLEKIGKDGSFHKRLSAEGIFTVEDFLRLVVRDQQKLRNILGSGMSNKMWEALLDHAKTCVLSGKLYVYYTDDSRNSGVVFNNIYELNGLISGEQYFPADSLSDSQKVYVDSLVKKAYDNWNQVIEYDGKSLLNFKQ…
GB_A05G1683.1	GbCBP60C-1A	MQMKYMAREKRGLDSSSGDEGPDRKRPALASVIVEALKVDSLQKLCSSLEPILRRVVSEEVERALAKLGSAKLSAKSSPKWIEGPDGRNLQLHFRSRLSLPLFTGGKVEGEQGTAIHIVLVDANTGHVVTCGPESVAKLDVFVLEGDFNNEDDDNWTEEEFDSHIVKEREGKRPLLTGDLQVMLKDGVGTLGELTFTDNSSWIRSRKFRLGLKVAPGCCDGIRIREAKTEAFTVKDHRGELYKKHYPPALHDEVWRIEKIGKDGSFHKRLNKAGIFTVEDFLRLVIRDSQRLRNILGSGMSNKMWDVLVEHAKTCVLSGKLYVYYPDDVRSVGIVFNSIHELSGLIANGQFYAADSLADNQKVYVDALVKKAYENWMHVIKYDSKSLLGSKEDDSAGPS…
GB_D05G1706.1	GbCBP60C-1D	MQMKYMAREKRGLDSSSGDEGPDRKRPALASVIVEALKVDSLQKLCSSLEPILRRVVSEEVERALAKLGSAKLSAKSSPKWIEGPDGRNLQLHFRSRLSLPLFTGGKVEGEQGTAIHIVLVDANTGHVVTCGPESVAKLDVFVLEGDFNNEDDDNWTEEEFDSHIVKEREGKRPLLTGDLQVMLKDGVGTLGELTFTDNSSWIRSRKFRLGLKVAPGCCDGIRIREAKTEAFTVKDHRGELYKKHYPPALHDEVWRLEKIGKDGSFHKRLNKAGIFTVEDFLRLVIRDSQRLRNILGSGMSNKMWDVLVEHAKTCVLSGKLYVYYPDDVRSVGIVFNSIHELSGLIANGQFYAADSLADNQKVYVDALVKKAYENWMHVIEYDSKSLLGSKEDDSAGPS…
GB_A06G2351.1	GbCBP60C-2A	METKYIERSNNMTSEKRCLDSSSGDEGPDRKRPALASVIVEALKVDSLQKLCSSLEPILRRVVSEEVERALAKLGPAKLTTKSSPKQIEGPNGRNLRLHFRSGLSLPLFTGGKVEGQQGAAIDIVLIDANTGHVVTSGPESSLKLDVVVLEGDFNNEDDDNWTEEEFDSHVVKERDGKRPLLTGDLQVVLNKGVGTLGELSFTDNSSWIRSRKFRLGLKVASDCCEGFRIREAKTDAFTVKDHRGELYKKHYPPALDDEVWRLEKIGKDGSFHKRLNKAGIFTVEDFLQLVVRDSQRLRNILGSGMSNKMWDILVEHAKTCVLSEKLYVYYPDDARSVGIVFNNIHELNGLIANGQFYASDSLSDDQKVYVDILVKKAYENWIHVIEYDGKSLLGCNED…
GB_D06G2449.1	GbCBP60C-2D	METKYTERSNNVASEKRCLDSSSGDEGPDRKRPALASVIVEALKVSEEVERALAKLGPAKITTKSSPKQIEGPNGRNLRLHFRSGLSLPLFTGGKVEGQQGAAIDIVLIDANTGHVVTSGPESSLKLDVVVLEGDFNNEDDDNWTEEEFDSHVVKERDGKRPLLTGDLQVVLNEGVGTLGELSFTDNSSWIRSRKFRLGLKVASDCCEGFRIREAKTDAFTVKDHRGELYKKHYPPALNDEVWRLEKIGKDGSFHKRLNKAGIFTVEDFLRLVVRDSQRLRNILGSGMSNKMWDVLVEHAKTCVLSEKLYVYYRDDVRSVGIVFNNIHELNGLIANGQYYASDSLSDDQKVYVDILVKKAYENWIHVIEYDGKSLLGCNEDDSLDTCRAKLRMDLHTSS…
GB_A10G0216.1	GbCBP60C-3A	MAREKRCLDSTSSGDEGPAMKKPAFASVIVEALKVDCLQKLCSSLEPILRKVVSEEVERALAKLGHPKLNNAKPSSSSPKRIKGHDGRNLQLKFKSKLSLPLFTGGKVEGEQGAAIHVSLIDANTGHVVTCSPESSATLDVVVLEGDFRNEDGDNWTQEEFDSHVVKEREGKRPLLTGDLQVILKKGVGTLGELTFTDNSSWTRSRKFRLGLKVASYSCEGIRIREAKTEAFTVKDHRGELYKKHYPPALNDEVWRLEKSGKDGSFHKKLNKAGIFTVEDFLILVVRDSQRLRNILGSGMSNKMWDLLVEHARTCDPSGKVYVYYPDNWRIVGVVFNSIHEFSGLIANGQYCAAGSLSDNHKVYVDGLVKKAYENWMHVIEYDAKSSPGSNEDDNTGCS…
GB_D10G0223.1	GbCBP60C-3D	MAREKRCLDSTSSGDEGPAMKKPALASVIVEALKVDSLQKLCSSLEPILRKVVSEEVERALAKLGHPKLNNAKSSSSSPKRIKGQDGRNLQLKFKSKLSLPLFTGGKVEGEQGAAIHVSLIDANTGHVVTGSPESWATLDVVVLEGDFNNEDGDNWTQEEFDSHVVKEREGKRPLLTGDLQVVLKEGVGTLGELTFTDNSSWIRSRKFRLGLKVASYSCEGIRIREAKTEAFTVKDHRGELYKKHYPPALNDEVWRLEKIGKDGSFHKKLNKAGIFTVEDFLILVVRDSQRLRNILGSGMSNKMWDVLVEHARTCVPSGKVYVYYPDNWRILGIVFNSIHEFSGLISNGQYCAAGSLSDNHKVYVDGLVKKAYENWMHVIEYDAKSSPVSNEDDNTGCS…
GB_A08G2454.1	GbCBP60G-1A	MMLPTKRPAPDHGDDESYELMVPEPKRRTSLKNIRNIMGVGGLSFNKIVLNLEPMLRIWVHEAVEAAIRSSIHPSSRPSLNRIEASRGRRLQLLFVDKPPSTIFTGSKVGTENGYPIRIILVDATSQAIISSGYLSSIKVEIVALNGEFGTDERQDWTENEFNASVLREREGRRPLVTGDLNITLVDGVGTVDNVIFTDNSSWIRCRKFRLGARIVQRSAGEVTIREATSDAFKVMDHRGELYKKHYPPLLHDEVWRLERIAKDGAFHKRLAYKNIHTVKDFLRLHVTDPIALRNILGGGISNRVRDTIIEHALSCVPDDDEWYTYHGTAQRVGLLLNSIYKVVEVTFDGQNYLPVENLTFSQKLLVEDAKRQAYKNVRNLIPVDRRAITDPSMPLTNL…
GB_D08G2445.1	GbCBP60G-1D	MMLPTKRPAPDHGDDERNEVMVPEPKRRTNLKKNIMGVGGLSFNKIVLNLEPMLRIWVHEAVEAAIRSSIHPSSRPSLNRIEASRGRRLKLRFVDKPPSTIFTGSKVEAENGNPIRIILVDATSQAMVSSGSLSSIKVEIVVLNGEFGTDQRQDWTENEFNASVLREREGRRPLVTGDLNITLVDGVGTVDNVIFTDNSSWIRCRKFRLGARIVQRSAGEVTIREATSDAFMVKDHRGELYKKHYPPLLHDEVWRLERIAKDGAFHKRLAYKNVHTVKDFLRLLVTDPIALRNILGGGISNRVWETIIEHALSCVPDDDEWYTYHGTAQRVELLLNSIYNVVKVTFDGQDYLPVENLTFSQKLLVEDAKRQAYKNVWNLTPFDRRAIMGPSMPFTDLLP…
GB_A13G1423.1	GbCBP60G-2A	MLLSISIKGTPGEGFGYWGLNIYAPKVFGFLPSLNHCQVPTFIFPMMFPSKRPSPDEGDERCESMVPEPKRRATLENAVRSIMGFGGLSLNRIVLNLEPMLRSWVREEVEKAILSSFHPSSRSLLNQTEASRGRSLQLRFVNKLPSTIFTGSKVEAEDRDTIKIILVDATTETMVSSGSLSSIKIEIVVLNSEFGADERQDWTENEFNASVLRERQGKRPLVTGDVSITLVDGVGNVDNVIFTDNSSWIRSRKFRLGARIVQRISGESTIREATSEAFIVKDHRGELYKKHYPPFLHDEVWRLERIAKDGTFNKRLTSNNIFTVKDFLRLHVIDSSALRHILGCGISNRVWDTTIEHALSCVLDDDEWYSYYGTAQSVGLLLNSIYRVEAATFDGQNYQ…
GB_D13G1335.1	GbCBP60G-2D	MMFPSKRPAPDEADERCESMVPEPKRRATLENAVRSIMGFGGLSLNRIVLNLEPMLRSWVREEVEKAILSSFHPSSRSSLNQIEASRGRSLQLRFVNKLPSTIFTGSKVEAEDGNTIKIILVDAMTETMVSSGSLSSIKIEIVVLNSEFGADERQDWTENEFNASVLRERQGKRPLVTGDVSITLVDGVGNVDNVIFTDNSSWIRSRKFRLGARIVQRISGESKIREATSEAFIVKDHRGELYKKHYPPFLHDEVWRLERIAKDGTFNKRLTSNNIFTVKDFLRLHVIDSSALRHILGCGISNRVWDTIIEHALSCVLDDDEWYSYYGTAQSVGLLLNSIYRVEAATFDGQNYQPVENMTFSQKLLVEDAKRQAYKNVGDLVSVDQRATIRPLMPLTNF…
GB_A03G0744.1	GbCBP60A-1A	MSHKRPQEDSTKGRPSEAFTPDQDKRRRVPTLRNVVQEVMKLQSVQHLLEPVLEPLIRRVVKEEVEVALRKHLNNMKRNGGKDVNSTSRSLQLQFLNNLSLPVFTGTRIEAEECSAIKVAIVDSLTGQIVSSGLESSAKVEVVVLEGDFDGDERDNWTLEEFKNNIVREREGKKPLLAGDSFLTLTGGIGLVGEISFSDNSSWTRSRRFRLGARVVDGSDGTRVREAKTESFIVRDHRGELYKKHHPPSLSDEVWRLEKIGKDGAFHKRLSRENINCVKDFLTMLFIDPPRLRHILGTGMSAKMWEVTVEHALTCVLDKRMHLYCPPGSQQKSGVVFNIVGQVMGLLSECQYNTIDKLSETEKIEAQNLVISALQQWEEVVSFDDEASLTSSVKREISN…
GB_D03G1210.1	GbCBP60A-1D	MSHKRPQEDSTKGRPSEAFTPDQDKRRRVPTLRNVVQEVMKLQSVQHLLEPVLEPLIRRVVKEEVEVAFRKHLNNMKRNGGKDVNSTSRILQLQFLNNLSLPVFTGTRIEAEECSVIKVAIVDSLTGQIVSSGPESSAKVEVVVLEGDFDGDEGDNWTLEEFKNNIVREREGKKPLLAGDAFLTLTRGIGLVGEISFSDNSSWTRSRRFRLGARVVDGSDGTRVREAKTESFIVRDHRGELYKKHHPPSLSDEVWRLEKIGKDGAFHKRLSRENINCVKDFLTMLFIDPPRLRHILGTGMSAKMWEVTVEHARTCVLDKRMHLYCPPGSQQKSGVVFNIVGQVMGLLSECQYNTIDKLSETEKIEAQNLVISALQHWEEVVSFDDEASLTSSVKREISN…
GB_A12G3069.1	GbCBP60A-2A	MNLIVSRHRYRLAFGVFLLLELVVVMSQKRPQEDGKARPSEGNSPDQDKRRRVPTLRNVVQEVMKLQSVQHLLEPVLEPLIRRVVKEEVELALRKHLNNMKRNGGKEVNSSESRSLQLQFLNNLSLPVFTGARIEAEDCSTIKVAIVDALTGQIVTSGPESSAKVEVVVLEGDFDGDEEDNWAVEEFNNNIVKEREGKKPLLTGDSFLTLTEGIGLVGEISFTDNSSWTRCRRFRLGARVVDGSGGTRVREAKTESFIVRDHRGELYKKHHPPSLSDEVWRLEKIGKDGAFHKRLSRENINTVKDFLTMLCINPPRLRHILGTGMSAKMWEITVEHARTCVLDKRRHVYCPPGSQQKSGVIFNVVGQLTGLLSECQYLTTDKLSETEKIEAQNLVISAF…
GB_D12G3078.1	GbCBP60A-2D	MNLIVSHHRYRLAFGVFLLLELVVVMSQKRPQEDGKARPSEGNSPDQDKRRRVPTLRNVVQEVMKLQSVQHLLEPVLEPLIRRVVKEEVELALRKHLNNMKRNGGKEVNSSESRSLQLQFLNNLSLPVFTGARIEAEDCSTIKVAIVDALTGQIVTSGPESSAKIEVVVLEGDFDGDEEDNWAVEEFNNNIVKEREGKKPLLTGDAFLTLTEGIGLVGEISFTDNSSWTRCRRFRLGARVVDGSGGTRVREAKTESFIVRDHRGELYKKHHPPSLSDEVWRLEKIGKDGAFHKRLSRENINTVKDFLTMLCINPPRLQHILGTGMSAKMWEITVEHARTCVLDKRRHVYCPPGSQQKSGVVFNVVGQLTGLLSECQYLTTDNLSETEKIEAQNLAISAF…
GB_A08G2960.1	GbCBP60E-A	MKNKRGHEEGIEDATYITETKKPKLPALASVIVEALKVDSMQRLCSSLEPMLRRIVSEEVERALTRIGNATLTARNSPPRIQSADGRNLQLHFRTRMPPHLFTGGKVEGEQGAAIHVVLLDLISGTVVQTGPESTLKLNVVVLEGDFNEEADEDWTKEQFESYEVKEREGKRPLLTGELQVTLKEGVGTLGDLTFTDNSSWIRSRKFRLGLKVAPGYGEGIRVREAKTEAFAVKDHRGELYKKHYPPALHDEVWRLDRIAKDGALHKKLLKAEIVTVEDFLRLLVRDSQKLRNILGSGMSNRMWENTVEHAKTCILGGKLYVYYPDQTHNTGVVFNHIYELRGLIADGQFLSLESLNHNQKLFVDSLVKRAYENWHQVIEYDDKVLNTLRSTKVANPSA…
GB_D08G2952.1	GbCBP60E-D	MENSRNKRGHEEGIEDATYITETKKPKLPALASVIVEALKVDSMQRLCSSLEPMLRRIVSEEVERALTRIGNATLTARNSPPRIQSADGRNLQLHFRTRMPPHLFTGGKVEGEQGAAIHVVLLDMISGTVVQTGPESALKLNVVVLEGDFNEEADEDWTKEQFESNEVKEREGKRPLLTGELQVTLKEGVGTLGDLTFTDNSSWIRSRKFRLGLKVAPGYGEGIRVREAKTEAFAVKDHRGELYKKHYPPALHDEVWRLDRIAKDGALHKKLLKAEIVTVEDFLRLLVRDSQKLRNILGSGMSNRMWENTVEHAKTCILGGKLYVYYPDQTHNTGVVFNHIYELRGLIADGQFLSLESLNHNQKLFVDSLVKRAYENWHQVIEYDDKVLNTLRSTKVAN…
GB_A09G0753.1	GbSARD1-1A	MAGKRLLNESCSDTDEPKEKRMRPKPSFASVIGQAVMVNYLYTALEPVLRRVVNEEVERSIGDRLRSFTRSPSLRIQAAEPEPSTLKLIFPKALTLPIFTGSKIIDEESNQLQVALVDTRGDQRAPVLLPNPIKVDIVVLDGDFPSGDRDNFTSEEFDRNIVRERTGKRPLLTGELSVTVRDGVASIGDIEFTDNSSWIRSRKFRIGAKVAQGSFQGGRIREAMTEAFVVKDHRGELYKKHHPPMLGDEVWRLEKIGKDGAFHKKLAYEGVNTVQDFLKMSVVDPPKLRKIVGPGMSEKMWEVTIKHAKTCVMGNKYYVFQGTNYRIFLNPICQLVKAEINGTTYPIQTLSSINRSYVEDLVRQAYVNWSSLKEIEGISNEIGLLTQGDDMLDQYRNQQ…
GB_A12G2973.1	GbSARD1-2A	MAAKRLLSNSFSDQADEPKEKRTRPTPSFTSVIGEAVMDKCLGTALEPILRRLVHEEVERSLRARIRSFSRSPSLRIQAPQPSTLELIFPKALTVPVFTGGKIVDDESNQLRVILVDTRGNQTVPVLFPSPFKVDIVVLDGDFPSDGKNWSNEEFDRYIVKERTGKRPLLAGELVVTVRDGVGLIENLEFTDNSSWIRSRKFRIGAKVAGGSCQGVRIREAMTEAFVVKDHRGELYKKHHPPTLGDEVWRLEKIGKDGVFHKKLASEGVHTVQDFLKMWVVDHAKLRTILGHAMSEKMWNVIIKHAKTCVMGNKHYVFRGPDYKVVLNPICQLVNAEINGSIYTTHNLSDINRAYLENLVRKAYENWCSLEEIEGISDEIGLLTQGDHPSHQQPMVGSS…
GB_D09G0614.1	GbSARD1-1D	MAGKRLLNESCSDTDEPKEKRMRPKPSFASVIGQAVMVNYLYTALEPVLRKVVNEEVERSIGDRLRSFTRSPSLRIQAAEPEPSTLRLIFPKALSLPIFTGSKIVDEESNQLQVALVDTRGGQRAPVLLPNPIKVDIVVLDGDFPSGDRDNFTSEEFDRNIVRERTGKRPLLTGELSVTVRDGVASIGDIEFTDNSSWIRSRKFRIGAKVAQGSFQGVRIREAMTEAFVVKDHRGELYKKHHPPMLGDEVWRLEKIGKDGAFHKKLAFEGVNTVQDFLKMSVVDPPKIRKILGPGMSEKTWDVTIKHAKTCVMGNKYYVFQGTNYRIFLNPICQLVRAEINGTTYPIQTLSSINRSYVEDLVRQAYVNWSSLEEIEGISNEIGLLTQGEDMLDQYRNQQ…
GB_D12G2981.1	GbSARD1-2D	MAAKRLLSNSFSDQADEPKEKRTRPTPSFTSVIGEAVMDKCLSTALEPILRRVVHEEVERSLRARIRSFSRSPSLRIQAPQPSTLKLIFPKALTVPIFTGGKIVDEESNQLRVLLVDTRGNQTVLFPSPFKVDIVVLDGDFPLDGRNWSNEEFDRYIVKERTGKRPLLAGELVVTVRDGVGLIENIEFTDNSSWIRSRKFRIGAKVAGGSCQGVQIREAVTEAFVVKDHRGELYKKHHPPTLGDEVWRLEKIGKDGVFHKRLASEGVHTVQDFLKMWVVDHAKLRTILGPAMSEKMWNVTVKHAKTCVMGNKHYVFRGPDYKVLLTPICQLVNAEINGSIYTTHNLSDINRAYLENLVRKAYANWCSLEEIEGISDEIGLLTQGDHPNHQQPMVGSSQY…
Ga02G1795.1	GaCBP60B	MHTRYMERTNSMARGKRSLDGDDNQQPEPKRPALASVIVEALKVDSLQKLCSSLEPILRRVVSEEVERALAKLGPPRLSGRSSPKQIEGPDGRSLQLHFRSRLSLPLFTGGKVEGEQGAAIHIVLVDSKTGHVVTTGPEASVKLDVVVLEGDFNNEDDEDWTQEEFESHVVKEREGKRPLLTGDLQVILKEGVGTLGDLTFTDNSSWIRSRKFRLGLKVASGYCEGMRVREAKTEAFTVKDHRGELYKKHYPPALNDEVWRLEKIGKDGSFHKKLNTAGIFTVEDFLRVAVRDQQKLRTILGSGMSNKMWEALLDHAKTCVLSGKFYVYYTDDTRDVGVVFNNIYELNGLISGEQYLPADSLSDSQKVYVDTLVKKAYDNWLQVIEYDGKSLSNFKQNR…
Ga13G2596.1	GaCBP60D	MQRQTRYMTRTNSMVRGKRSLEGDEDQQPEPKRPALASVIVEALKVDSLQKLCSSLEPILRRVVSEEVERALAKLAPPRLNGRSSPKCLEGPGGGSLQLRFRSRLSLPLYTGGKVEGEQGAAIHIVLVDSNTGHVVTTGPEASMKLDVVVLEGDFTNEDDEDWTQEEFDSHLVKERPGKRPLLTGDLQVTLKEGIGTLGDLTFTDNSSWIRSRKFRLGLKVASGYCEGIRVREAKTEAFTVKDHRGELYKKHYPPSLNDEVWRLEKIGKDGSFHKRLSAEGIFTVEDFLRLVVRDQQKLRNILGSGMSNKMWEALLDHAKTCVLSGKLYVYYTDDLRNSGVVFNNIYELNGLISGEQYFPADSLSDSQKVYVDSQVKKAYDNWNQVIEYDGKSLLNFKQ…
Ga05G1768.1	GaCBP60C-1	MQMKYMAREKRGLDSSSGDEGPDRKRPALASVIVEALKVDSLQKLCSSLEPILRRVVSEEVERALAKLGSAKLSAKSSPKWIEGPDGRNLQLHFRSRLSLPLFTGGKVEGEQGTAIHIVLVDANTGHVVTCGPESIAKLDVFVLEGDFNNEDDDNWTEEEFDSHIVKEREGKRPLLTGDLQVMLKDGVGTLGELTFTDNSSWIRSRKFRLGLKVAPGCCDGIRIREAKTEAFTVKDHRGELYKKHYPPALHDEVWRLEKIGKDGSFHKRLNKAGIFTVEDFLRLVIRDSQRLRNILGSGMSNKMWDVLVEHAKTCVLSGKLYVYYPDDVRSVGIVFNSIHELSGLIANGQFYAADSLADNQKVYVDALVKKAYENWMHVIEYDSKSLLGSKEDDSAGPS…
Ga06G2387.1	GaCBP60C-2	METKYIERSNNMTSEKRCLDSSSGDEGPDRKRPALASVIVEALKVDSLQKLCSSLEPILRRVVSEEVERALAKLGPAKLTTKSSPKQIEGPNGRNLRLHFRSGLSLPLFTGGKVEGQQGAAIDIVLIDANTGHVVTSGPESSLKLDVVVLEGDFNNEDDDNWTEEEFDSHVVKERDGKRPLLTGDLQVVLNKGVGTLGELSFTDNSSWIRSRKFRLGLKVASDCCEGFRIREAKTDAFTVKDHRGELYKKHYPPALNDEVWRLEKIGKDGSFHKRLNKAGIFTVEDFLQLVVRDSQRLRNILGSGMSNKMWDILVEHAKTCVLSEKLYVYYPDDARSVGIVFNNIHELNGLIANGQFYASDSLSDDQKVYVDILVKKAYENWIHVIEYDGKSLLGCNED…
Ga10G2863.1	GaCBP60C-3	MAREKRCLDSTSSGHEGPAMKKPAFASVIVEALKVDCLQKLCSSLEPILRKVVSEEVERALAKLGHPKLNNAKPSSSSPKRIKGHDGRNLQLKFKSKLSLPLFTGGKVEGEQGAAIHVSLIDANTGHVVTCSPESSATLDVVVLEGDFSNEDGDNWTQEEFDSHVVKEREGKRPLLTGDLQVILKKGVGTLGELTFTDNSSWIRSRKFRLGLKVASYSCEGIRIREAKTEAFTVKDHRGELYKKHYPPALNDEVWRLEKIGKDGSFHKKLNKAGIFTVEDFLILVVRDSQRLRNILGSGMSNKMWDLLVEHARTCDPSGKVYVYYPDNWRIVGVVFNSIHEFSGLIANGQYCAAGSLSDNHKVYVDGLVKKAYENWMHVIEYDAKSSPGSNEDDNTGCS…
Ga08G2417.1	GaCBP60G-1	MMLPTKRPAPDHGDDESYELMVPEPKRRTSLKNIRNIMGVGGLSFNKIVLNLEPMLRIWVHEAVEAAIRSSIHPSSRPSLNRIEASRGRRLQLLFVDKPPSTIFTGSKVGTENGYPIRIILVDATSQAIISSGYLSSIKVEIVALNGEFGTDERQDWTENEFNASVLREREGRRPLVTGDLNITLVDGVGTVDNVIFTDNSSWIRCRKFRLGARIVQRSAGEVTIREAASDAFKVMDHRGELYKKHYPPLLHDEVWRLERIAKDGAFHKRLAYKNIHTVKDFLRLHVTDPIALRNILGGGISNRVWDTIIEHALSCVPDDDEWYTYHGTAQRVGLLLNSIYKVVEVTFDGQNYLPVENLTFSQKLLVEDAKRQAYKNVRNLIPVDRRAITDPSMPLTNL…
Ga13G1407.1	GaCBP60G-2	MMFPSKRPSPDEGDERCESMVPEPKRRATLENAVRSIMGFGGLSLNRIVLNLEPMLRSWVREEVEKAILSSFHPSSRSLLNQTEASRGRSLQLRFVNKLPSTIFTGSKVEAEDGDTIKIILVDATTETMVSSGSLSSIKIEIVVLNSEFGADERQDWTENEFNASVLRERQGKRPLVTGDVSITLVDGVGNVDNVIFTDNSSWIRSRKFRLGARIVQRISGESTIREATSEAFIVKDHRGELYKKHYPPFLHDEVWRLERIAKDGTFNKRLTSNNIFTVKDFLRLHVIDSSALRHILGCGISNRVWDTIIEHALSCVLDDDEWYSYYGTAQSVGLLLNSIYRVEAATFDGQNYQPVENMTFSQKLLVEDAKRQAYKNVGELVSVDRRATIRPLMPMTNL…
Ga01G2032.1	GaCBP60A-1	MKEIQGKEASQTQPNSDNGVVQEVMKLQSVQHLLEPVLEPLIRRVVKEEVEVALRKHLNNMKRNGGKDVNSTSRSLQLQFLNNLSLPVFTGTRIEAEECSAIKVAIVDSLTGQIVSSGLESSAKVEVVVLEGDFDGDERDIWTLEEFKNNIVREREGKKPLLAGDAFLTLTGGIGLVGEISFSDNSSWTRSRRFRLGARVVDGSDGTRVREAKTESFIVRDHRGELYKKHHPPSLSDEVWRLEKIGKDGAFHKRLSRENINCVKDFLTMLFIDPPRLRHILGTGMSAKMWEVTVEHARTCVLDKRMHLYCPPGSQQKSGVVFNIVGQVMGLLSECQYNTIDKLSETEKIEAQNLVISALQQWEEVVSFDDEASLTSSVKREISNGTKYLASQKIGGFDY…
Ga12G0008.1	GaCBP60A-2	MNLIVSRHRYCLAFGVFLLLELVVLMSQKRPQEDGKARPSEGNSPDQDKRRRVPTLRNVVQEVMKLQSVQHLLEPVLEPLIRRVVKEEVELALRKHLNNMKRNGGKEVNSSESRSLQLQFLNNLSLPVFTGARIEAEDCSTIKVAIVDALTGQIVTSGPESSAKVEVVVLEGDFDGDEEDNWAVEEFNNNIVKEREGKKPLLTGDSFLTLTEGIGLVGEISFTDNSSWTRCRRFRLGARVVDGSGGTRVREAKTESFIVRDHRGELYKKHHPPSLSDEVWRLEKIGKDGAFHKRLSRENINTVKDFLTMLCINPPRLRHILGTGMSAKMWEITVEHARTCVLDKRRHVYCPPGSQQKSGVIFNVVGQLTGLLSECQYLTTDKLSETEKIEAQNLVISAF…
Ga08G2947.1	GaCBP60E	MENSRNKRGHEEGIEDATYITETKKPKLPALASVIVEALKVDSMQRLCSSLEPMLRRIVSEEVERALTRIGNATLTARNSPPRIRSADGRNLQLHFRTRMPPHLFTGGKVEGEQGAAIHVVLLDLISGTVVQTGPESTLKLNVVVLEGDFNEEADEDWTKEQFESYEVKEREGKRPLLTGELQVTLKEGVGTLGDLTFTDNSSWIRSRKFRLGLKVAPGYGERIRVREAKTEAFAVKDHRGELYKKHYPPALHDEVWRLDRIAKDGALHKKLLKAEIVTVEDFLRLLVRDSQKLRNILGSGMSNRMWENTVEHAKTCILGGKLYVYYPDQTHNTGVVFNHIYELRGLIADGQFLSLESLNHNQKLFVDSLVKRAYENWHQVIEYDDKVLNTLRRTKVAN…
Ga09G0652.1	GaSARD1-1	MAGKRLLNESCSDTDEPKEKRMRPKPSFASVIGQAVMVNYLYTALEPVLRRVVNEEVERSIGDRLRSFTRSPSLRIQAAEPEPSTLKLIFPKALTLPIFTGSKIIDEESNQLQVALVDTRGDQRAPVLLPNPIKVDIVVLDGDFPSGDRDNFTSEEFDRNIVRERTGKRPLLTGELSVTVRDGVASIGDIEFTDNSSWIRSRKFRIGAKVAQGSFQGGRIREAMTEAFVVKDHRGELYKKHHPPMLGDEVWRLEKIGKDGAFHKKLAYEGVNTVQDFLKMSVVDPPKLRKILGPGMSEKMWEVTIKHAKTCVMGNKYYVFQGTNYRIFLNPICQLVKAEINGTTYPIQTLSSINRSYVEDLVRQAYVNWSSLKEIEGISNEIGLLTQGDDMLDQYRNQQ…
Ga12G0108.1	GaSARD1-2	MEAKRLLSNSFSDQADEPKEKRTRPTPSFTSVIGEAVMDKCLGTALEPILRRVVHEEVERSLRARIRSFSRSPSLRIQAPQPSTLELIFPKALTVPVFTGGKIVDDESNQLRVILVDTRGNQTVPVLFPSPFKVDIVVLDGDFPSDGKNWSNEEFDRYIVKERTGKRPLLAGELVVMVRDGVGLIENLEFTDNSSWIRSRKFRIGAKVAGGSCQGVRIREAMTEAFVVKDHRGELYKKHHPPTLGDEVWRLEKIGKDGVFYKRLASEGVHTVQDFLKMWVVDHAKLRTILGHAMSEKMWNVIIKHAKTCVMGNKHYVFRGPDYKVLLNPICQLVNAEINGSIYTTHNLSDINRAYLENLVRKAYENWCSLEEIEGISDEIGLLTQGDHPSHQQPMVGSS…
Gorai.004G031000.1	GrCBP60B	MHTRYMERTNSMARGKRSLDGDDNQQPEPKRPALASVIVEALKVDSLQKLCSSLEPILRRVVSEEVERALAKLGPPRLSGRSSPKQIEGPDGRSLQLLFRSRLSLPLFTGGKVEGEQGAAIHIVLVDSKTGHVVTTGPEASVKLDVVVLEGDFNNEDDEDWTQEEFESHVVKEREGKRPLLTGDLQVILKEGVGTLGDLTFTDNSSWIRSRKFRLGLKVASGYCEGMRVREAKTEAFTVKDHRGELYKKHYPPALNDDVWRLEKIGKDGSFHKKLNSAGIFTVEDFLRVAVKDQQKLRTILGSGMSNKMWDALLDHAKTCVLSGKFYVYYNDDTRDVGIVFNNIYELNGLISGEQYLPADSLSDSQKVYVDTLVKKAYDNWHQVIEYDGKSLLNFKQNR…
Gorai.013G246400.1	GrCBP60D	MQRQTRYMTRTNSMVRGKRSLEGDEDQQPEPKRPALASVIVEALKVDSLQKLCSSLEPILRRVVSEEVERALAKLAPPRLNGRSSPKCLEGPGGGSLQLRFRSRLSLPLYTGGKVEGEQGAAIHIVLVDSNTAHVVTTGPEASMKLDVVVLEGDFSNEDDEDWTQEEFDSHLVKERPGKRPLLTGDLQVTLKEGVGTLGDLTFTDNSSWIRSRKFRLGLKVASGYCEGIRVREAKTEAFTVKDHRGELYKKHYPPALNDEVWRLEKIGKDGSFHKRLSAEGIFTVEDFLRLVVRDQQKLRNILGSGMSNKMWEALLDHAKTCVLSGKLYVYYTDDSRNSGVVFNNIYELNGLISGEQYFPADSLSDSQKVYVDSLVKKAYDNWNQVIEYDGKSLLNFKQ…
Gorai.009G173400.1	GrCBP60C-1	MQMKYLAREKRGLDSSSGDEGPDRKRPALASVIVEALKVDSLQKLCSSLEPILRRVVSEEVERALAKLGSAKLSAKSSPKWMEGPDGRNLQLHFRSRLSLPLFTGGKVEGEQGTAIHIVLVNANTGHVVTCGPESVAKLDVFVLEGDFNNEDDDNWTEEEFDSHIVKEREGKRPLLTGDLQVMLKDGAGTLGELTFTDNSSWIRSRKFRLGLKVAPGCCDGIRIREAKTEAFTVKDHRGELYKKHYPPALHDEVWRLEKIGKDGSFHKRLNKAGIFTVEDFLRLVIRDSQRLRNILGSGMSNKMWDVLVEHAKTCVLSGKLYVYYPDDVRSVGIVFNSIHELSGLIANGQFYAADSLADNQKVYVDALVKKAYENWMHVIEYDSKSLLGSKEDDSAGPS…
Gorai.010G254300.1	GrCBP60C-2	METKYIERSNNVASEKRCLDSSSGDEGPDRKRPALASVIVEALKVDSLQKLCSSLEPILRRVVSEEVERALAKLGPAKLTTKSSPKQIEGPNGRNLRLHFRSGLSLPLFTGGKVEGQQGAAIDIVLIDANTGHVVTSGPESSLKLDVVVLEGDFNNEDDDNWTEEEFDSHVVKERDGKRPLLTGDLQVVLNEGVGTLGELSFTDNSSWIRSRKFRLGLKVASDCCEGFRIREAKTDAFTVKDHRGELYKKHYPPALNDEVWRLEKIGKDGSFHKRLNKAGIFTVEDFLRLVVRDSQRLRNILGSGMSNKMWDVLVEHAKTCVLSEKLYVYYPDDVRSVGIVFNNIHELNGLIANGQYYASDSLSDDQKVYVDILVKKAYENWIHVIEYDGKSLLGCNED…
Gorai.011G022600.1	GrCBP60C-3	MAREKRCLDSMSSGDEGPAMKKPALASVIVEALKVDSLQKLCSSLEPILRKVVSEEVERALAKLGHPKLNNAKSSSSSPKRIKGHDGRNLQLKFKSKLSLPLFTGGKVEGEQGAAIHVSLIDANTGHVVTGSPESWATLDVVVLEGDFNNEDGDNWTQEEFDSHVVKEREGKRPLLTGDLQVILKEGVGTLGELTFTDNSSWIRCRKFRLGLKVASYSCEGIRIREAKTEAFTVKDHRGELYKKHYPPALNDEVWRLEKIGKDGSFHKKLNKAGIFTVEDFLILVVRDSQRLRNILGSGMSNKMWDVLVEHARTCVPSGKVYVYYPDNWRILGIVFNSIHEFSGLISNGQYCAAGSLSDNHKVYVDGLVKKAYENWMHVIEYDAKSSPGSNEDDNTGCS…
Gorai.004G237500.1	GrCBP60G-1	MMLPTKRPAPDHGDDERNEVMVPEPKRRTNLKNIRNIMGVGGLSFNKIVLNLEPMLRIWVHEAVEAAIRSSIHPSSRPSLNRIEASRGRRLQLRFVDKPPSTIFTGSKVEAENGNPIRIILVDATSQAMVSSGSLSSIKVEIVVLNGEFGTDERQDWTENEFNASVLREREGRRPLVTGDLNITLVDGVGTVDNVIFTDNSSWIRCRKFRLGARIVQRSAGEVTIREATSDAFMVKDHRGELYKKHYPPLLHDEVWRLERIAKDGAFHKRLACKNVHTVKDFLRLLVTDPIALRNILGGGISNRVWETIIEHALSCVPDDDEWYAYHGTAQRVRLILNSIYKVVEVTFDGQDYLPVENLTFSQKLLVEDAKRQAYKNVWNLTPVDRRAIMGPSMPFTDL…
Gorai.013G128100.1	GrCBP60G-2	MMFPSKRPAPDEADERCESMVPEPKRRATLENAVRSIMGFGGLSLNRIVLNLEPMLRSWVREEAEKAILSSFHPSSRSSLNQIEASRGRSLQLRFVNKLPSTIFTGSKVEAEDGNTIKIILVDAMTETMVSSGSLSSIKIEIVVLNSEFGADERQDWTENEFNASVLRERQGKRPLVTGDVSITLVDGVGNVDNVIFTDNSSWIRSRKFRLGARIVQRISGESKIREATSEAFIVKDHRGELYKKHYPPFLHDEVWRLERIAKDGTFNKRLTSNNIFTVKDFLRLHIIDSSALRHILGCGISNRVWDTIIEHALSCVLDDDEWYSYYGTAQSVGLLLNSIYRVEAATFDGQNYQPVENMTFSQKLLVEDAKRQAYKNVGDLVSVDQRATIRPLMPLTNF…
Gorai.003G109800.1	GrCBP60A-1	LNSDERERERERKGQYRIMKEIQGEEASQTQPNSDNGVVQEVMKLQSVQHLLEPVLEPLIRRVVKEEVEVAFRKHLNNMKRNGGKDVNSTSRSLQLQFLNNLSLPVFTGTRIEAEECSAIKVAIVDSLTGQIVSSGPESSAKVEVVVLEGDFDGDEGDNWTLEEFKNNIVREREGKKPLLAGDAFLTLTRGIGLVGEISFSDNSSWTRSRRFRLGARVVDGSDGTRVREAKTESFIVRDHRGELYKKHHPPSLSDEVWRLEKIGKDGAFHKRLSRENINCVKDFLTMLFIDPPRLRHILGTGMSAKMWEVTVEHARTCVLDKKMHLYCPPGSQQKSGVVFNIVGQVMGLLSECQYNTIDKLSETEKIEAQNLVISALQHWEEVVSFDDEASLTSSVKRE…
Gorai.008G297800.1	GrCBP60A-2	MNLIVYHHRYRLAFGVFLLLELVVVMSQKRPQEDGKARPSEGNSPDQDKRRRVPTLRNVVQEVMKLQSVQHLLEPVLEPLIRRVVKEEVELALRKHLNNMKRNGGKEVNSSESRSLQLQFLNNLSLPVFTGARIEAEDCSTIKVAIVDALTGQIVTSGPESSAKVEVVVLEGDFDGDEEDNWAVEEFNNNIVKEREGKKPLLTGDAFLTLTEGIGLVGEISFTDNSSWTRCRRFRLGARVVDGSGGTRVREAKTESFIVRDHRGELYKKHHPPSLSDEVWRLEKIGKDGAFHKRLSRENINTVKDFLTMLCINPPRLRHILGTGMSAKMWEITVEHARTCVLDKRRHVYCPPGSQQKSGVVFNVVGQLTGLLSECQYLTTDKLSETEKIEAQNLVISAF…
Gorai.004G291200.1	GrCBP60E	MENSRNKRGHEEGIEDATYITETKKPKLPALASVIVEALKVDSMQRLCSSLEPMLRRIVSEEVERALTRIGNATLTARNSPPRIQSADGRNLQLHFRTRMPPHLFTGGKVEGEQGAAIHVVLLDMISGTVVQTGPESALKLNVVVLEGDFNEEADEDWTKEQFESNEVKEREGKRPLLTGELQVTLKEGVGTLGDLTFTDNSSWIRSRKFRLGLKVAPGYGEGIRVREAKTEAFAVKDHRGELYKKHYPPALHDEVWRLDRIAKDGALHKKLLKAEIVTVEDFLRLLVRDSQKLRNILGSGMSNRMWENTVEHAKTCILGGKLYVYYPDQTHNTGVVFNHIYELRGLIADGQFLSLESLNHNQKLFVDSLVKRAYENWHQVIEYDDKVLNTLRSTKVAN…
Gorai.006G059900.1	GrSARD1-1	MAGKRLLNESCSDTDEPKEKRMRPKPSFASVIGQAVMVNYLYTALEPVLRKVVNEEVERSIGDRLRSFTRSPSLRIQAAEPEPSTLRLIFPKALSLPIFTGSKIVDEESNQLQVALVDTRGGQRAPVLLPNPIKVDIVVLDGDFPSGDRDNFTSEEFDRNIVRERTGKRPLLTGELSVTVRDGVASIGDIEFTDNSSWIRSRKFRIGAKVAQGSFQGVRIREAMTEAFVVKDHRGELYKKHHPPMLGDEVWRLEKIGKDGAFHKKLAFEGVNTVQDFLKMSVVDPPKIRKILGPGMSEKTWDVTIKHAKTCVMGNKYYVFQGTNYRIFLNPICQLVRAEINGTTYPIQTLSSINRSYVEDLVRQAYVNWSSLEEIEGISNEIGLLTQGEDMLDQYRNQQ…
Gorai.008G287500.1	GrSARD1-2	MAAKRILSNPFSDQADEPKEKRTRPTSSFTSVIREAVMDKCLSTALEPILRRVVHEEVERSLRAQIRSFSRSPSLRIQAPQPSTLKLIFPKALTVPIFTGGKIVDEESNQLRVMLVDTRGNQTVLFPSPFKVDIVVLDGDFPLNGKNWSSEEFDRYIVKERTGKRPLLAGELVVTVRDGVGLIENIEFTDNSSWIRSRKFRIGAKVVGGSCQGVRIREAMTEAFVVKDHRGELYKKHHPPTLGDEVWRLEKIGKDGVFHKRLASEGVHTVQDFLKMWVVDHAKLRTILGPAMSEKMWNVTVKHAKTCVMGNKHYVFRGPDYKVLLTPICQLVNAEINGSIYTTHNLSDINIAYLENLVRKAYANWCSLEEIEGISDEIGLLTHGDHPNHQQPMVGSYQY…
evm_27.model.AmTr_v1.0_scaffold00019.246.v1.0	AtrCBP60B	MQRTTRLLERSNTMTRAEKRKLDAGEAEERPPEEKKQKVPALASVIVEALKVDNLQKLCSSLEPILRRVVSEEVERALAKLGPSRLGGRSSPKRIEGPDGRSLQLQFRSRLSLPLFTGGKVEGEQGALIHVVLIDANTGQVITSGLESSAKLDVIVLEGDFNNDDEDNWTQEEFESHVVKEREGKRPLLTGDLLVTLKEGVGTLGELTFTDNSSWIRSRKFRLGLKVSSGYCEVVRIREAKTEAFTVKDHRGELYKKHYPPALQDEVWRLEKIGKDGSFHKRLNKAGIHTVEDFLRLVVRDPQRLRSILGSGMSNKMWDLAVEHAKTCVLSGKYYVYYTDDARNGVVFNNIYELSGLIASGQYVPMEQLSDNQKLHVDTLVKRAYDNWMHVVEYDGKAL…
evm_27.model.AmTr_v1.0_scaffold00057.69.v1.0	AtrCBP60G	MIPQKRPREWKDGSSEVQASSTKRHLSLANVVKEAMLAQLMQSFITKIEPMLRKVVREEVQRGLELLDIQADLRSIPRQIQASGASHLQLHFQNRLPQSLFTGSPIEAEDGCPIELVIVDSTTGELVNSGPLSQIKVEIFALDGDFVTEDNWSQHDFSRNVIREREGKRPLLTGDRVIPLRKGIGTVGQLVFTDNSSWIRSRKFRLGARVGNNNSGERIREAKSEAFVVKDHRGELYKKHYPPMLKDEVWRLEKIGKEGCFHTRLAAEKIHTVQDFLVLYFTDSARLRRVLGNGMSPKTWEATIRHAKTCALDDQLFVHFAGGQEFGLVFNSVRELVGLTCDQQTYLLLTKEQIRTLERFKQIAYSNWQDAMEIPGLLVEGTLGSIRGTTQDPQPQETI…
evm_27.model.AmTr_v1.0_scaffold00090.99.v1.0	AtrCBP60A	MLQPTLMHLPLCSDDFRVNFFSLCFQQVSEEVELALAKHSSGQLRFCSEQQIYPSLSRSLQLQFTKKLFLPIFTGTKIEGEDSCPIAIELVDSLTGQVVTTGPESSVKAEIVVLEGDFEGDEELEWTFEEFKNNVVRERDGKRPLLMGDLFLNLDRGTRVVGELTFTDNSSWTRSRKFRLGATVAHGYLDGERVKEAVTESFMVKDHRGELYKKHHPPSLGDEVWRLEKIGKDGAFHKRLNSERIFTVKDFLRLLVMDSQRLRNILGTGMSARMWEVTVDHAKTCPRDTQVYVYYPDAQPRTGVIFSVIGEVLGLLSETQYVTMDKLSDSDKTLVCNLAKAAYENWNQVVPYDSLAMLDCSSSLYSLESQALDIPHENCNKFGGMGFTNQNNISFPDRI…
VIT_211s0052g01380.1.v2.1	VIT_211s0052g01380	MQRPTTRLMERSNTMNRGKRTLEGEEEEQPERKRPALASVIVEALKVDSLQKLCSSLEPILRRVVSEEVERALAKLGPARLNGRSSPKRIEGPDGRNLQLQFRSRLSLPLFTGGKVEGEQGAAIHIVLVDANSGSVVTSGPESSVKLDVVVLEGDFNNEDEEGWTQEEFDSHVVKEREGKRPLLTGDLQVTLKEGVGTLGDLTFTDNSSWIRSRKFRLGLKVALGFCEGIHIREAKTEAFTVKDHRGELYKKHYPPALTDDVWRLEKIGKDGSFHKRLNNSHIYTVEDFLRLVVRDSQKLRSILGSGMSNKMWEALIEHAKTCTMSGKFYVYYSDDTRNVGVIFNNIYELSGLIAGEQYFSADSLSESQKVYVDNLVKKAYENWNQVEEYDGKSLSFKQ…
VIT_214s0060g01470.1.v2.1	VIT_214s0060g01470	MESLASLKRCFGQEQDGDDDFGVAGQGEKMKRFKFASAVRDVMSERLLKEMALRMEPFFRVLVREEVERASRLFLNASPGPSSNQIESSGVRNWQLHFASKLPSKIFTGSRVEAEGSTSVKIVILDARSKDIITSGPLSSVKIEILVLDGDFGTTDDNEDWTESEFNTNIVREREGKRPLVTGELFVTLRCGVGYIDDVSFTDNSSWIRSRKFRLGARAVSGISKEVRIREARSEAFVVKDHRGELYKKHHPPSLDDKVWRLERIAKDGASHKRLDSHGIHNVKDFLRLYVTDQSSLRKLLGNGISNKIWEIIIEHANTYVGDEELYVYSRAGESLGVVLSSIYKIVGLTFDSHSYQAVDKLTMQEKFLMEDLKRHAYKNVNDIKPFPTRPLPTIQTET…
VIT_217s0000g07780.1.v2.1	VIT_217s0000g07780	MSQKRHAEDGKARSEGGCPEDKKRKVPSLKNAILEVMKMQSSVQHLMEPILEPLIRKVVKEEVETALRKHLSNMKRNFEKELHPFESRSLQLQFSNALSLPVFTGTRIEGEDCSSIQVALVDGLTGEVVKSGPESSARVEIVVLEGDFDGDEGDNWTLEEFKNNIVREREGKKPLLTGDAFLNLKDGVGFVSEISFTDNSSWTRSRKFRLGARVVDNSDGTRIREAKTESFIVRDHRGELYKKHHPPSLMDEVWRLEKIGKDGAFHKRLSRESITTVKDFLTLLYLDSPRLRNILGTGMSTKMWEVTVEHARTCVIDKRIFMYCPPGPQQKSGVVFNTVGQLMGLLSECQYIPIDKLSETEKVDAHNLIGTAFKRWGEVVSFEDESSLTGGSSHLTDVH…
VIT_200s0181g00220.1.v2.1	VIT_200s0181g00220	MQTRYMERSNSLAREKRALDPSSTEEGQSDRKRPALASVIVEALKVDSLQKLCSSLEPILRRVFDLVYRLTFFSLTKREGCLEAHKMQTRYMERSNSLAREKRALDPSSTEEGQSDRKRPALASVIVEALKVDSLQKLCSSLEPILRRVVSEEVERALAKLGPAKLTGRSSPKRIEGPDGRNLQLQFRSRLSLPLFTGGKVEGEQGTTIHIVLLDASTGHVVTSGPESSVKLDVVVLEGDFNNEDDDGWNQEEFESHVVKEREGKRPLLTGDLQVTLKEGVGTLGELTFTDNSSWIRSRKFRLGLKVASGYCEGMRIREAKTDAFTVKDHRGELYKKHYPPALNDEVWRLEKIGKDGSFHKRLNKAGIFTVEDFLRLVVRDSQRLRNVRMYILLSFQNL…
VIT_211s0206g00070.1.v2.1	VIT_211s0206g00070	MPPHLFTGGKVEGEQGASILVVLLDVDTSSVVQTGPESAAKLNVVVLEGDFNEESDDDWTKEHFESHEVKEREGKRPLLTGDLQVTLKEGIGTLGDLTFTDNSSWIRSRKFRLGVKIAPGYCEDVHIREAKTEAFAVKDHRGELYKKHYPPALHDEVWRLDRIAKDGALHKKLVKAAIVTVEDFLRFLVRDPQKLRNILGSGMSNRMWENTVEHAKTCVLGGKVYVYFTDETHSTGAVFNNIYELRGLIADEQFLPLESLTHNQKISTDSLVKRAYENWSQVVEYDGKVLNSLIDSKKVTTSSSIPIVDHGHVRDHYIRTAPHSKNHIPSDPSPQCQHENNHPSARQLIEYPFVRSDPTMEMALTTPQAALSSSMDYMSAGTSARGNPYLSGDCSRSRN…
VIT_211s0206g00080.1.v2.1	VIT_211s0206g00080	MEGSRSRRVDKRGYEQSVEDQDDLPGSKKPKLPALASVIVEALKVDSLQRLCSSLEPLFRRIVSEEVERALTRLGHAKLVGRSSPPRIQAPGGKNLQLHFKTRMPPHLFTGGKVEGEQGASILVVLLDVDTSSVVQTGPESAAKLNVVVLEGDFNEESDDDWTKEHFESHEVKEREGKRPLLTGDLQVTLKEGIGTLGDLTFTDNSSWIRSRKFRLGVKIAPGYCEDVHIREAKTEAFAVKDHRGELYKKHYPPALHDEVWRLDRIAKDGALHKKLVKAAIVTVEDFLRFLVRDPQKLRNILGSGMSNRMWENTVEHAKTCVLGGKVYVYFTDETHSTGAVFNNIYELRGLIADEQFLPLESLTHNQKISTDSLVKRAYEN
VIT_217s0000g03370.1.v2.1	VIT_217s0000g03370	MAAKRLLNDFGSDPDQPTEKRTRTRPFFTSVIGEVLMGNSFQNICTALEPMLRRVVNEEVERGIRSSCTFTRSPSLRIQALEASNLQLIFTKRLSLPIFTGTKIGYAENSPLQLHIVETSGDQMVPTTLPYSIKVEIVVLDGDFPQGDCNTWSSKEFEDNIVRERTGKRPLLAGDVIVTMRDGLAMIGDIEFTDNSSWIRSRKFRLGARVVPGSRHDVSIREAITEAFAVKDHRGELYKKHHPPMLNDEVWRLEKIGKDGAFHKKLASENINTVQDLLKLSIVDPQKLRTILGPGMSEKMWEVVIKHARNCDLGKNLYILRGYNFTVTLNAICQIVMMDINGQIYARQELSNLDRTYVEKFVIQAYSNWNSLEEVDGSLNETALLTRGELGEQHPNLQE…
VIT_217s0000g03380.1.v2.1	VIT_217s0000g03380	MAAKRLFDEMEPDADQRRIGRSIRTRPFFASIIGETFRGNSWQNICTALEPMLRRVVNEEVERGLVRGARSLTWSPSLRIHGPEPSNLQLIFSKNLSLPIFTGAKIRDAENNPLLLCIVDKSGDEAVQTTLPYPIQLDIVVLDGDFPHGELTNSTWSMEEFNNSIVKERTGKRPLLVGDVLVTMRDGFAVVGDIEFTDNSHWIRGRKFRLGARVVPGSCHGVRILEAFTEPFAVRDHRGELYRKHHPPMLNDDVWRLENISKDGAFHKRLAFKHINTVQEFLKLFIVDPAKLRRILGAGMSDKKWEAVIKHASTCLMGNKVHIFHGPHYTVTLNPICQLVRAVINGQIYANNQELSSINQAYVKSLVREAYINWNSLEEVDELLSETALLTQGDPREQC…
VIT_217s0000g03390.1.v2.1	VIT_217s0000g03390	MAAKRFHEESGSDPDQPDEKRIRGRPSLMSVFGEVLTGNFVENFCTTLEPMLRKVVVEEVEKGIRKCRFTKSPSFRIQAPEPSTMRLTFTKNLSLPIFTGTKIVNDENKPLQLIIEDTSGDNQNILRALSHSFKVEIIVLDGDFPGGDRENWSTEEFDNSIVKERAGKRPLLAGDVLVTMRGGAAVIGDIEFTDNSSWIRSRNFRLGARVVPDSCKEFRIREAITEAFVVKDHRGELYKKHYPPMLDDEVWRLEKIGKDGAFHKKLASINVNSVQDFLKLSIVDPAKLKNILGVGMSDRMWESTIKHARTCMIGNKLYIYRGSHFTMTLNPICTVVKVKINGQTYATPQELSSIRTYLEELVRQAYANWDSLEVVDEVLNETALLTQGEQIVEQYPNHE…
Thecc.05G320300.1.v2.1	Thecc.05G320300	MMLPIKRSATDGGDERLGVMVPDPKRRATLKSSWSGARNIAGLGGLSLKRIVLNLEPMLRSWVREEVERGILSSFHPSSRSLLNQIEASRGRSLQLRFVDKLPPTIFTGGKVEAEEGNPVRIVLFDTSSNKIATSGPLSSLKVEIVVLNGDFGADEREDWTENEFNASVLREREGKRPLLTGDLNVTMADGVGTIDNVIFTDNSSWIRSRKFRLGARIVQRISGEVTIREAISEAFVVKDHRGELYKKHHPPSQRDEVWRLERIAKDGAFHRRLASNNISTVKDFLRLHVTDPSALRDMLGGGISNRVWDTIIEHALTCVLDDDEWYTYTYYGAQQRVGLLLNSIFKGVAATFGGQNYQPLEKLTFSQKLLVEDAKRQAYRNVGDLVLTNRQAIFGPSM…
Thecc.06G198500.1.v2.1	Thecc.06G198500	MQTRYMERSNSMAREKRGLDSSSGDEGPDRKRPALASVIVEALKVDSLQKLCSSLEPILRRVVSEEVERALAKLGPAKLTAKKCSSSPKRIEGPDGRNLQVHFRSRLSLPLFTGGKVEGEQGAAIHIVLIDSNTRHVVTCGPESSVKLDVVVLEGDFNNEDDDNWTQEEFDSHVVKEREGKRPLLTGDLQVTLKDGVGTLGELTFTDNSSWIRSRKFRLGLKVASGSCEGIRIREAKTDAFTVKDHRGELYKKHYPPALNDEVWRLEKIGKDGSFHKRLNKAGIFTVEDFLQLVVRDSQRLRNILGSGMSNKMWDVLVEHAKTCVLSGKLYVYYPDDIRTVGIVFNNIYELSGLIANGEYYAAESLSDNQKVYVDALVKKAYENWMHVVEYDGKSLLGS…
Thecc.09G168700.1.v2.1	Thecc.09G168700	MQRQTRYMERTNSIARGKRSLEGDEEQQPERKRPALASVIVEALKVDSLQKLCSSLEPILRRVVSEEVERALAKLGPPRLNGRSSPKRIEGPDGLSLQLHFRSRLSLPLFTGGKVEGEQGAAIHIVLVDTNTGQVVTTGPEACVKLDVVVLEGDFNNEDDEDWTQEEFESHVVKEREGKRPLLTGDLQVTLKEGVGTLGELTFTDNSSWIRSRKFRLGLKVASGYCEGIRVREAKTEAFTVKDHRGELYKKHYPPALNDDVWRLEKIGKDGSFHKRLNTAGIFTVEDFLRLVVRDQQKLRNILGSGMSNKMWEALLEHAKTCVLSGKFYVYYTDDSRSVGVIFNNIYELNGLITGEQYIPADSLSDSQKVYVDTLVKKAYDNWNKVIEYDGKSLLNFRQ…
Thecc.03G005500.1.v2.1	Thecc.03G005500	MNLIVAHHQNRLAFGVFLLSEFIVIMSQKRPQEDGKVRPSEGNSPDQDKRRRVPALRNVVHEVMKMQSIQHWLEPVLEPLIRRVVREEVEVALRKHLNNMKRNGGKEVNSTESRSLQLQFLNNLSLPVFTGARIEAEECSAIKVAIVDALTGQIVTSGPESSAKVEVVVLEGDFDGDEGDNWTLEEFKNNIVREREGKKPLLTGDAFLTLTEGIGLVGEISFTDNSSWTRSRRFRLGARVVDGSNGTRVREAKTESFIVRDHRGELYKKHHPPSLSDEVWRLEKIGKDGAFHKRLSRENINTVKDFLTMLYVDPPRLRHILGTGMSAKMWEVTVEHARTCVLDKRMYLYCPPGSQQKSGVAFNIVGQVTGLLSECQYVTIDKLSETEKIEAQNLVISAF…
Thecc.09G034700.1.v2.1	Thecc.09G034700	MESSRNKRGYEEGVGDADYLAEPKKPKLPALASVIVEALKVDSMQRLCSSLEPMLRRIVSEEVERALTRIGNAKLTGRSSPPRLQSADGRNLQLQFRTRMPPHLFTGGKVEGEQGAAIHVVLLDVITGTVVQTGPESAAKLNVVVLEGDFNEEADEDWSKEHFENYEVKERDGKRPLLTGELQVTLKEGVGTLGDLTFTDNSSWIRSRKFRLGLKIAPGFCEGIRVREAKTEAFAVKDHRGELYKKHYPPALHDEVWRLDRIAKDGALHKKLLKAEIVTVEDFLRLLVRDPQRLRNILGSGMSNRMWENTVEHAKTCVLGGKLYIYYTDQTNSTGVAFNHIYELRGFISDGQFLALESLNDSQKVFVDSLVKRAYENWHQVIEYEDTVLNSLASTKRTN…
Thecc.03G038100.1.v2.1	Thecc.03G038100	MAAKRLPSESCSDQDEPNEKRMRPRPSLASVIGEAVMVNYLCTALEPVLRRVVNEEVERSLGQRLRSFSRSPSLRIQAPEPSTLQLIFAKGLSLPIFTGSKITDEEGNQLQVVLVDTRGDQMVPVLPPSPIKVDIVVLDGEFPAGDGNNWTSEEFDRNIVRERTGKRPLLTGELAVTVRDGVASIGEIEFTDNSSWIRSRKFRIGAKVAQGSFQGVRIREAMTEAFVVKDHRGELYKKHYPPMLDDKVWRLEKIGKDGAFHKKLSFEGVNTVQDFLKLSVVDPAKLRRILGPGMSEKMWEVTIKHAKTCVLGNKNYVFRGPNYTIFLNPICQLMKAEINGSIYPTHNLSNMNRAYIENLVRQAYANWNTLEEIEGVSHEIGLLTQGDEHMADQYPNHQQ…
Glyma.03G232400.1.Wm82.a4.v1	Glyma.03G232400	MVSKRQSGQRHEGRGKVPIQEQKQASISGLRNVINALWMSDKSSYLENFLRRVVREVVEQKIQDQAHLFSRERVGEAGISGAKHLKLCFINKLPETIFTRSSIITKDESFLQIALFDVRTESVVNDGPLSSLKIEICVLDGEFGSHGCEDWTEDEFNSNILREREGKEPLLIGERFITLKGGVGCITKIAFSDNSRWQRSRRFRIGVKAVQPTSNGEKIQEGRSEPFVVKDNRGESYKKHYPPYLKLNDDIWRLKKIAKEGKIHKQLSLHGIHNVKDLLRFYITNEPSLYETFGNIPKKSWLVITEHAKACEIDDYQLYSYHSEELQVGLLFNSIYILVGVTFDWQNYYLPDTLNPREKHLVEIVKHQAYKNVYDLKLIEETKLNYLNLAACLKARQSD…
Glyma.03G232500.1.Wm82.a4.v1	Glyma.03G232500	MASKRTFDDEEDHQGNDDRDLGRLAKRRHGDPQEAEAMFIASLIASHLRPAIQKEIKEGLRSMFRGCACLCSPRSSINQQGGASTSGGRAMQLCFVNKLPIEFFTTFNITAEDGGPVQIELRYAGSQQRVVTEQVSNMKVQICVLDGDFGKDGNEDWSADEFNAQIVKPREGKGQLLKGETVIKLEKGFACINNKIEFTDNSIGTRNKKFRLGVKFLQSTSVSVSVREGRSEAFRVKDKRGEPYKKRDRPSLNDEVWCLKNIRRNGDLHKDLLKNKIKTVKDLLRLNTIGSLREKFGKVKKWDEIIEHAEKCAVDDDGFYMYRYDATVSLVLNCIYKVEAIFYGQHYRSLQSLNLEEQRLVERVKQEAYQNLQNLVPIPTPPPHDIVKTLTGTQYGSPD…
Glyma.03G232600.2.Wm82.a4.v1	Glyma.03G232600	MKDLVQRLVREELAECKLPRPINNNQIGISGSKPFRLVFKNELPDTIYTNSKIKAKGNTPLEVVLFDIESKSIVAEGSLSSIKIEICVLDGEFCSINGREDWSEDEFNAKIVRQRDNKGRLLKGDTIITLENGVGYITNLEFTDNSSWRRTRCFSLGAKLLQSNLKDAINIREGRTKPFIAKDFRGEKNQKRDTPSLNDETWRLKHISKNVYRRLLKHGIKTVGDLLKENETNPSSLQEKFGKISKKKQEEIIKLAKKAKYAKTCVAEATFDGQNYHSEKNTLISNQREAYKNLKDPVPIETITHERNF
Glyma.07G190700.1.Wm82.a4.v1	Glyma.07G190700	MHGRAREKRGLDSASAEEGQPDRKRPALASVIVEALKVDSLQKLCSSLEPILRRVVSEEVERALAKLGPAKLNTGRSSPKRIEGPDGKNLQLHFKTRLSLPLFTGGKVEGEQGTAIHIVLIDANSGHIVTSGPESCVRLDVIVLEGDFNNEDDDNWDEEEFDSHIVKEREGKRPLLTGDLQVTLKEGVGTLGELTFTDNSSWIRSRKFRLGLKVASGCCEEMRIREAKSEPFTVKDHRGELYKKHYPPALNDEVWRLEKIGKDGSFHKRLNKAGIYMVEDFLRLVVRDPQRLRNILGSGMSNKMWDILVEHAKTCVLSGKLYVYYPEDARNVGVVFNNIYELSGLIANDQYYSADSLSENQKVYVDTLVKKAYDNWMHVIEYDGKSLINDNEDKALDTT…
Glyma.08G058600.1.Wm82.a4.v1	Glyma.08G058600	MHGRAQEKRGLDLASAEEGQPDRKRPALASVIVEALKVDSLQKLCSSLEPILRRVVSEEVERALAKLGPAKLNNTGRSSPKWIEGPDGKILQLHFKTRLSLPLFTGGKVEGEQGTSIHIVLIDANTGHIVTSGPESCVRLDVIVLEGDFNNEDDDNWDEEEFDSHIVKEREGKRPLLTGDLQVTLKEGLGTLGELTFTDNSSWIRSRKFRLGLKVASGCCEEMRIREAKSEPFTVKDHRGELYKKHYPPALNDEVWRLEKIGKDGSFHKRLNKAGIYTVEDFLRFVVRDPQRLRNILGSGMSNKMWDILVEHAKTCVLSGKLYVYYPDDARNVGVVFNNIYELSGLIANDQYYSADSLSENQKVYVDTLVKKAYDNWMHVIEYDGKSLINDNEDKTLDT…
Glyma.10G148700.1.Wm82.a4.v1	Glyma.10G148700	MESNRQSLEGHEGADGRGHRISVMQSTQKHGDPKQPSLSGLRNVMKGLCTNDCELHFERFLRRVVREEVECKIQDFLSSRGWVNQISTSRATPFELRFVTRTPDIIFTNSNVISEDKTSIQIALFDVRDQSVVNVGPLSSLKVEICALNGEFGSNGSEDWTEGEFNANILRERDGRRPLLNGDRFITLKNGVGCVNKLVFTDNSRWIRSRKFRLGAKVVPPISIEANIKEGRSEPFVVKDYRGEAYKKHHPPSLNDDVWRLEQIAKDGKIHDRLSLHGIHTVQDLLRLYTTNPSSLLEKVGNITKRSWITIIEHAKTCAIDDDETFVYHTAEQSIGLLFNSIYILVGVTFDGQNYLSPDILNPNEKHLVETLKQHAYKNTDNFKSIHETSLSCSKPLTF…
Glyma.13G094800.1.Wm82.a4.v1	Glyma.13G094800	MNKPTSDAINMGKRSLEGGEDDQPERKRPALASVIVEALKVDSLQKLCSSLEPILRRVVSEEVERALAKLGPARLSGRSPPKMIEGPDGRSLQLKFRSRLSLPLFTGGKVEGEQGAPIHVVLMDVNSGSVVTSGPESCVKLDVVVLEGDFNNEDDEDWTQEDFESHVVKEREGKRPLLTGDLQVTLKEGVGTLGELTFTDNSSWIRSRKFRLGLKVASGFCESLRIREAKTVAFTVKDHRGELYKKHYPPALTDEVWRLEKIGKDGSFHKKLNNAGIVTVEEFLRLVVKDQQKLRNILGSGMSNKMWEALLDHAKTCVLSGKLYVYYPEDARNVGIIFNNIYELRGLISGDQFYSADSLTDSQKVYVDSLVKKAYENWDQVVDYDGKSLVNAKIASENE…
Glyma.17G065500.3.Wm82.a4.v1	Glyma.17G065500	MKKPTTDAISMGKRSLEGGEDDQPERKRPALASVIVEALKVDSLQKLCSSLEPILRRVVSEEVERALAKLGPARLSGRSPPKMIEGPDGRSLQLKFRSRLSLPLFTGGKVEGEQGAPIHVVLIDANSGSIVTSGPESCVKLDVVVLEGDFNNEDDEDWTQEDFESHVVKEREGKRPLLTGDLQVTLKEGVGTLGELTFTDNSSWIRSRKFRLGLKVASGFCESIRIREAKTVAFIVKDHRGELYKKHYPPALTDEVWRLEKIGKDGSFHKKLNSAGIVTVEDFLRLVVKDQQRLRNILGSGMSNKMWEALLDHAKTCVLSGKLYVYYPEDARNVGVIFNNIYELRGLISGDQFYSADSLTDSQKVYVDSLVKKAYENWDQVVDYDGKSLVNAKISSENE…
Glyma.19G229400.1.Wm82.a4.v1	Glyma.19G229400	MVSKRQSGQRHEGSGKVPIQEQKQTSISGLRNVINALWMSDHSAYLENFLRRVVSEVVEQKFEDQAHLFPRKRVGEAGISGAKPFKLCFINKLPETIFTRSSIIAEDKSPLQIVLFDVRTQSVVNDGPLSSLKIEICVLDGEFGSQGSEDWTEEEFNSNILREREGKEPLLIGERFASLKNGVGCIPKIAISDNSRWLRSRRFSIGVKVVQPTSNGEKIQEGRSKPFVVKDNRGESYKKHYPPYLKLNDDIWRLKKIAKEGKIHKQLSSRGIHNVKDLLRLYITNEPSLYEMFGNIPKKSWLVITEHAKACVIDDYQLYSYHSQELQIGLLFNSIYILVGVTFDWQNYYSPDTLTPREKHLVEIVKQQAYKNVNNLELINDTKLNYLNLAACLKARESD…
Glyma.19G229500.1.Wm82.a4.v1	Glyma.19G229500	MESKRQSQQEGDERGVQILVHGSKRRREDSQQSDTFRIVRSLRSLVHLKNDIVPCLENLVQRLVREELECQLTRTINNQIGISGTKPYHLVFKNELPATIYTNSKIQAKGNTPLEVALFDIESQSTVTEGSLSSIKIEICVLNGEFGSNGLEDWSSDQFNSKILPPRDNKGQLLKGDTIITLENGVGYITNPEITDNSSWIRTRRFRLGAKVAQSNLKDAINIREGISKPFIVKDARGEKKHDTPSLNDETWRLKHISKSGEVCQRLSKHGINTVEDLLKEHETNPSSLPEKFGKISKKKLEQIIKHAQKAKHDKTCVAEATFEGQNYHSGKNILISDEREHYKNLKDPVPIETVTHELVKALTPVTAQYSAPYQDVQQLDFPIEEISRLMDSLNWSVE…
Glyma.05G034600.1.Wm82.a4.v1	Glyma.05G034600	MSLKRPPDDGKTPDDKRRKPPPFSSVVRDVMKLQALGHLLEPILEPLVRKVVKEEVEAALKRHLTSMKQTCGKEFHTTELRNLQLQFENSICLPVFTGARIEGEDGSNLRISLVDALTGKVVSTGPESSAKVEIVVLEGDFEEESETWMPEEFKSNIVREREGKKPLLTGDVILYLKDGIGMVGEISYTDNSSWTRSRRFRLGARVVDNFDGVGIREAKTESFIVRDHRGELYKKHHPPSLSDEVWRLEKIGKDGAFHKRLSREKILTVREFLTLLNLDPAKLRSILGTGMSAKMWEVTVEHARTCVLDTTRHVYFPSNSQEPGVVFNAVGQVTGLLSECEYVTVEKLTETEKADAQNSVTAALRQGEKYTTFEDEDSLMDGSSHLTNVLYSPSSPKTE…
Glyma.17G092700.1.Wm82.a4.v1	Glyma.17G092700	MLLDFYFQQHRSVVELLLSFFLRLFVPSSAMSLKRRPDDGKTPDDKRRKPPPFSSVVRDVMKLQSLGHLLEPILEPLVRKVVKEEVEAALKRHLTSMKQTCGKEFHTTELRNLQLQFENSICLPVFTGARIEGEDGSNLRIGLVDALTGKVVSTGPESSAKVEIVVLEGDFEEESETWMPEEFKSNIVREREGKKPLLTGDVILYLKDGIGMVSEISYTDNSSWTRSRRFRLGARVVDNFDGVRIREAKTESFIVRDHRGELYKKHHPPGLSDEVWRLEKIGKDGAFHKRLSREKIVTVREFLTLLNLDPAKLRSILGTGMSAKMWEVTVEHARTCVLDTTRHVYFPSNSQEPGVVFNAVGQVTGLLSECDYVTVDKLTETEKADAQNAVTAALRQGEK…
Glyma.15G067700.1.Wm82.a4.v1	Glyma.15G067700	MQTRYIERSSSSAREKRALDSGSADEDQPQRKRPALASVIVEALKVDSLQKLCSSLEPILRRVVSEEVECALAKLVPAKLSGRSSPKGIEGPDDSSLQLQFRTRLSLPLFTGGKVEGEHGSAIHIVLIDTTTGHVVTCGPASCVKLDVIVLEGDFNNEDDDNWSEEYFDSHVVKEREGKRPLLTGDLQVTLKEGVGTLGELTFTDNSSWIRSRKFRMGLKVSPGCYEGMRIREAKTEAFTVKDHRGELYKKHYPPALNDEVWRLEKIGKDGSFHKRLNKAGIYTVEDVVQLVVRDPQRLRNILGSGMSNKMWDVLVEHAKTCVLSGKLYVYYPDDARNVGVVFNNIYELSGLITNDQYYSADSLSDGQKVYVDTLVKKAYENWMHVIEYDGESLLNYNQ…
Glyma.09G098700.1.Wm82.a4.v1	Glyma.09G098700	MESSKNNRVEKRGYELVEEGDDVQHHLTQTKKPKLPVLASVIVEALKVDSMQRLCSSLEPLLRKIVSEEVERALAKLGHAKLAERSPPPRLEGPAAKNLQLQFRTRMPPHLFTGGKVEGEQGSAIHVVLMDPNTGSIVQVGPESVAKLNVVVLEGDFNEEVDDDWTREHFESHEVKEREGKRPLLTGDLQVSLKEGVGTFGDLTFTDNSSWIRSRKFRLGVKVACGYCEEIRIREGKTETFAVKDHRGELYKKHYPPALHDEVWRLDRIAKDGALHKKLIQAKIVTVEDFLRLLVREPQKLRSILGSGMSNRMWENTVEHAKTCVLGGKLFVYYIDETNSSGIMFNNIYELRGLISDGQFFSLESLTPNQKMSVDSLVKKAYENWHRVVEYDGKVLNSH…
Glyma.15G206100.2.Wm82.a4.v1	Glyma.15G206100	MPPHLFTGGKVEGEQGSAIHVMLMDPNTGSVVQVGPESVAKLNVVVLEGDFNEEVDDDWTKEHFESHEVKEREGKRPLLTGDLQVSLKEGVGTFGDLTFTDNSSWIRSRKFRLGVKVAPGYCEEIRIREGKTEAFAVKDHRGELYKKHYPPALHDEVWRLDRIAKDGALHKKLIQAKIVTVEDFLRLLVREPQKLRSILGSGMSNRMWENTVEHAKTCVLGGKLFVYYTDETNSAGIVFNNIYELRGLISDGQFFSLESLAPNQKMSVDSLVKKAYENWDQVVEYDGKVLNSLANSKKGSRAVATQIMHHNSFQEQQYASAKNKVSYVSSEPNQHLQITNNYSSGPGLTDYPFGRSDNQMVGTSLTDSQIALPGSMNYMSGENHEIGSTYFSGDWSRPR…
Glyma.05G237200.1.Wm82.a4.v1	Glyma.05G237200	MAAKRFFDDSDQDNNKPPGDKRMRTTPRPSFASVIGEVVMVKNLQNLFSGLEPLLRRVVNEEVERVMRHCTVPRTISRSPSLRIEAASLEKPSNYELMFSKKLLVPIFTGSRIVDIDGNPIQVILVDKSGGDGELVAVPTSVPQPIKLEIVVLDGDFPNNKESWTTEEFNNNIVKERTGKRPLLTGELNLTMRDGIAPIEEIEFTDNSSWIRSRKFRVAVRVAPGSNHTLPIRQGMTEPFVVKDHRGELYKKHYPPKLNDEVWRLEKIGKDGAFHKKLSKEGINSVQDFLKLSVVDVHRLRKILGVGMSEKMWEVTMKHAKTCEKGNKYYVYRGPNFSVFLNSICQLVRADINGQSFPSRERSNMTRSYMEKLVREAYVRWNDLEEIDAAFLTQGETLE…
Glyma.07G093900.1.Wm82.a4.v1	Glyma.07G093900	MAAKRFFNDSDQDPDNPGDKRMRNTRPSFASVIGEVVMIKNMENLFSAMEPLLRRVIGEEVDRVMRQWPHSFARSPSLRLQALDQQQPSTLQLWFSKRLSLPIFTGSRILEVDGKPINIVLMDKSSGKVVPTSLPHAIKLEIVVLDGDFPPDDNDEDWTSEEFNRHVVKERIGKRPLLAGELNVIMRDGIAPIGDIEFTDNSCWIRCRKFRVAVRVAPGTNQGGVRIREAISEAFAVKDHRGELYKKHYPPMLHDEVWRLEKIGKDGAFHRKLSSEGIKTVQDFLKLAVIDTLKLRNILGIGMSDKMWEVTIKHAMTCDTGSKMHIYRGPDYTIFLDPVCKLIRADFNGHTFSNRDAMSPLNKAYIDKLVKEAYARWNNLEEIDGVLNDNIALLTQGDQ…
Glyma.08G044400.2.Wm82.a4.v1	Glyma.08G044400	MAAKRFFDDSDQDNNNKPPGDKRMRTTPRPSFASVIGEVVMVKNLQNLFSGLEPLLRRVVNEEMERVMRHFSVPRSILSRSPSLRIEAASMEQESKYELVFSKKLSVPIFTGSRIVDIDGNSIHVILVDKSGGEVVAVPTSLGHPIKLEIVVLDGDFPAPNNNKEEYSWTSEEFNNHIVKERTGKRPLLTGELNLTMRDGIALIEEIEFTDNSSWIRSRKFRVAVRVAPGSNQTVRIREGITEPFVVKDHRGELYKKHHPPMLNDEVWRLEKIGKDGAFHKKLSKEGINSVQDFLKLYFVDFHRLKKILGVGMSDKMWDVTIKHAKTCEKGNKYYAYRGHNFTVFLNSICQLVRADINGQTFPGRELSNMTRSYMEKLVREAYARWNDLEEIDAALLTQ…
Glyma.09G182400.1.Wm82.a4.v1	Glyma.09G182400	MSAKRFFNDSDQDPENPGGKRMRNTRPSFASVIGEVVMVKNLENLFSAMEPLLKRVVGEEVDQAMRQWSRSFARSPSLRLQAMDQQQPSTLQLCFSKRLSLPIFTGSRILDVDGNPINIVLMDKSNGQGVPTSLSNAIKLEIVVVDGDFPLNDNDEDWTSEEFNRHIVKERNGKRPLLAGELNVIMRDGIAPTGDIEFTDNSSWIRCRKFRVAVRVVPGTNPGGVRIREAMTEAFVVKDHRGELYKKHHPPMLHDEVWRLEKIGKDGAFHRKLSSEGIKTVQDFLKLAVIDALKLRNILGMGMSDKMWEVTIKHAMTCDIGSKMYIYRGPEFTIFLDPVCKLIRADVNGHTFSNRDPMSHLNKAYIDKLVKEAYARWSNLEEIDEVLNDNIALLTQGDQ…
Sobic.003G083200.1.v5.1	Sobic.003G083200	MAAPKRLHNGYDHDGDQPDDKRMRRLPSFSTVIREAMMQKHMQSLFRCLEPLLRRVVQEELQAGLMQSPRYIERLPETPPVAERAAWKLAFRTPPQLPIFTGSKIEDEAGNPLEVILVDADTGSPALLPQQAALRVEVVPVFGDFPPDGREDWSADEFQRNVVKEREGKRPLLTGDVSLTMRDGRATVGELQFTDNSSWVRCRKFRIAVRAVPGTTCGDGARIQEAMTEAFMVRDHRGELYRKHYPPVLADDVWRLEKIGKEGAFHRKLKRSNVGNVQEFVRMLMVKPDELRAILGDGMTDRMWEATTNHAKTCLPGDKVYAHVTQHGTIYLNSIFNILRVDTSGVEWPLQQLNRGQTMMVQQMLLDAYEHRHSLQEAEAFMLHGHAANNNVPLLQNAA…
Sobic.004G063100.1.v5.1	Sobic.004G063100	MKEKRGLEDAAGSSGGAGDGGPDAKRARPPALASVIVEALKMDSLQRLCSSLEPILRRVVSEEVERALVRLGPAAIGGRSSPKRIEGPDGRTLQLQFRTRLSLPLFTGGKVEGEQGAVIHVVLLDAGTGCVVSSGPESSAKLDIVVLEGDFNNKDEEGWTGEEFDSHVVKEREGKRPILTGDLQVTLKEGVGTTGELTFIDNSSWIRSRKFRLGLKIASGFCEGVRIREAKTEAFMVKDHRGELYKKHYPPTLKDEVWRLEKIGKDGSFHKRLNKSGISTVEDFLRLVVRDPQKLRNILGSGMSNKMWETLVEHAKTCVLSGKYYIYYSDESRSIGAIFNNIYAFCGLISGEQFYSSESLDESQKLFADGLVKKSYDNWMYVIEYDGKGLLNPKPKKKA…
Sobic.004G181600.3.v5.1	Sobic.004G181600	MQRPGRLQRSGSKRGLDPTGGGDDDEHAPKRPRVPALASVIVEALKMDSLQKLCSSLEPILRRVVSEEVERALAKLGPARIQGRSSPKRIEGPDGRNLQLQFRSQLALPIFTGGKVEGEQGAAIHVVLLDANTGCVVTSGPESFAKLDILVLEGDFNKEEDEDWTEEEFESNIVKEREGKRPLLTGDLQVTLKEGVGTIGELTFTDNSSWIRSRKFRLGLRIAPGFCEGVRVREAKTEAFPVKDHRGELYKKHYPPALKDDVWRLEKIGKDGAFHKKLNANGIYTVEDFLRLLVRDQQRLRSILGSGMSNKMWDSLVEHAKTCVLSGKHYVYYARDSRNVGAIFNNIYEFTGLIADDQFISAENLTDNQKVYADALVKKAYEDWMQVVEYDGKALLSFK…
Sobic.004G181700.1.v5.1	Sobic.004G181700	MQRPGRLQRSGSKRGLDPTGSGDDDDHAPKRPRVPALASVIVEALKMDSLQKLCSSLEPILRRVVSEEVERALAKLGPAIQGRSSPKRIEGPDGRNLQLQFRSQLALPIFTGGKVEGEQGAAIHVVLLDANTGCVVTSGPESFAKLDILVLEGDFNKEEDEDWTEEEFESNIVKEREGKRPLLTGDLQVTLKEGVGTIGELTFTDNSSWIRSRKFRLGLRIAPGFYEGIRVREAKTEAFPVKDHRGELYKKHYPPALKDDVWRLEKIGKDGAFHKKLNASGIYTVEDFLRLLVRDQQRLRTILGSGMSNKMWDSLVEHAKTCVLSGKHYVYYARDSRNVGAIFNNIYEFTGLSADDQFISAENLTDNQKVYADALVKKAYEDWMQVVEYDGKALLSFKQ…
Sobic.004G187000.1.v5.1	Sobic.004G187000	MSLSRPRRGRDDEEKDTVWIGGEASTPAKRPRCCSCSCSCCSHHQETKDFYEAQIEILKKEMQCMSKELIEERKSFQREMQRFYQNSQLQLKEQISEQHRRMEQLIREQFNTLISETSALGEHVRKCSDLRVLSPLNEIRIYRLKFENKCCNDKYSRHDIMADDGSPIKVAIYDQENRVITNGPLSSIQVKIVVLDGEFNKENKEQWSENSFKTSIVHCRPGKQPLFANELYLRLQNGVAPLCGVKFQDNSSFVPSKKFRLGAMADDDNISEKILEGISESFAVKDGRGYQKKKDQFPSLSDPIYKLKKIAENGDRRKLLEKMNINLVKDFLWCYNKDINNLREACQNIPDHDWNIIVGHALSCKPGPEHYSYNIPGTDTTIFFSSLYKIVGAEFNGKY…
Sobic.008G123100.1.v5.1	Sobic.008G123100	MAPPPSSSGSRRLQWSGTDGGAGGGELSLPRRRWQSVGLQVRRTRRKTTEGLFGFRRVMEAEFMSMFLPVFGSMLQRVVSEEVEKAMFRQFSAPAAPPRLLVDRNQHPRFQLVFLSGLKPVYTLTKLESDNGTALKVAIVERLENSRTNIVRYGPLSSARVEVVVLHGNFNARNEESWSPEEFKKHIVSGREKSAQLLTGNLALKLNGGEAVLENATFTDNSSFTSTKMFRLGLRLVNSSGERVLEGVTKPFRVKERRVEGFEKHYPPMLDDEVWRLKKIGKIGAYNQALSDNGINSVQEFLRAYMKDEQKLLKIFNKMPQSTWKSIIEHAMTCKVGDSLYLYKVQDKDAGLFFDEIYQLVGAKFGDCYKPIDQLNEIEKNLVETLKQGAYQNIDGLQP…
Sobic.008G126600.1.v5.1	Sobic.008G126600	MPPKRRREGSGGSGGVGGGGGRGARAGVGGGAGGGGGSWPKQPPPPPPRAPALKRRCRSFDLEIRGCRHIQELTTRVEAMEAAINRIPEELRKVLASHFNIIPGARIEKNLPPTYKLVFMNSMSDEMFTKRDVRAVDGGQIKVKMIVSNQQDKDCSRLLSSNVKIVVLDGDFNVDNREGWTSDEFDDHIVRPRDKVGAVLTGKLDVKLKDGEACLHDITFIDNSSFTRSRKFRLGVKLLDDFGERVQEGVTEPFIVKDRRGEGYRKREIPRLDDKVWCLKKIGKGGVFHKALEANGISSVEHLMRLYYKDEKALRNILGNVSPAAWKTIIDHAKKCDPGRSLYSHFIEDKNIRVYVSSLGQIVGATIAGQYNAFCDLDTLSKAQLGELSKDAYKYITYH…
Sobic.006G092400.1.v5.1	Sobic.006G092400	MQRQGRHLERSNSKRALDHGAGGDDDDRPSKRPRVPALASVIVEALKVDSLQKLCSSLEPILRRVVSEEVERALAKLGPAGPARIQGRSSPKRIEGPDGRNLQLQFRTRLSLPLFTGGKVEGEQGAAIHVVLLDANTGHVVTSGPESSVKLDILVLEGDFNKEEDEGWTEEDFESHIVKEREGKRPLLTGDLQITLKEGVGTIGELIFTDNSSWIRSRKFRLGLRVSSGFCEGIRVMEAKTEAFTVKDHRGELYKKHYPPALKDEVWRLEKIGKDGSFHKRLNSSGIYTVEHFLQFLVRDQQKLRSILGSNMSNRMWESLIEHAKTCVLSGNHYIYYSSDARSVGAIFNNIYEFTGLIADDQFISAENLTENQRVFADTLVKQAYDDWINAVEYDGKAL…
Sobic.008G126000.1.v5.1	Sobic.008G126000	MPPPLVLSAAVQASTTVGVSMPKGTPIGVAAKKKGAAPSATGCIVKQKAPAATNGGQPPLSPTSPTAAAQKVQNHHPQYSLGNLESFQEQIEGLRHEVTQLSHLCSNRHADQQIRLEANQEHIAANGSKNMRLCFLNGLEPPVYTDENLTSQNHAAIKVAMLEGDKVVTSGALSEAKIEILVLRGDFSNKCQDNWTEDEFDKHVMQGRDGHDLVLGTVWLTNGMVELSQIRFREGSCRKNVIMAARVCKSEKTSGRVQEAIMKPVKVLDRRNKPNEKSHPPRLDDRLYRLEGIARDGVYHKRLQKVQIHNVEGFLKTLNEDSNKLRAILKMENQQNAWSKLTGHARQCVLEYRQELKRYHSKEGNVVLFFNCVHELVGAAFPHEYVACQRFNTAQKALV…
Sobic.001G031600.1.v5.1	Sobic.001G031600	MSQKRQPDESDGPRRAGGGGGEPGGSSSSSSLPQRPGEPKRQRIALRDVITEVMRNTNIEKFLIALEPLIRRVVKEEIESAFANHASMMARNVTDTVPCASKNLQLQFMTRLALPIFTGSKIEGEGSLSITIALVDALTRQIVAPGKEFQIKVEIVVLEGDFESGEDDDWTAQEFNNNIVKEREGKRPLISGDVFIALIDGIGTVGELSFTDNSSWTRSRKFRLGARTEDGSFNGVRVREAKTESFVVKDHRGELYKKHHPPFLEDEVWRLEKIGKEGAFHKRLNRESICTVKDFLTLLNLDASRLRKILGGGMSTKMWEATVEHAKTCVLTDKVHHYYPDSLNKVGVVFNVVGEVRGLISDKYVAVDDLTEKEKAEARAAVKQAYEHWKDVFTCDNET…
Sobic.001G399400.1.v5.1	Sobic.001G399400	MDLKRALDVEEEVVDGDEDELAGCPDAKRRRTFVNSSMQEAIGAQYMQRHLPKLEPFLRRVVQEEVHNVLIRHIDSANRLPLQLKTTSKRYKLQFQGNLPQTLFTGNRVEAENKQPLRLVLTDAATNQTVTSGPLSSMKVELLVLDGDFNADERLEHTEKEFSESVVFEREGKRPLLSGEVIIVLEKGTASIRDISFTDNSSWIRSRKFRLGARMSRASTIEERVQEAVSNPFLVKDHRGEVYKKHHPPALADDVWRLEKIGKDGVFHKKLADFGIHTVQDFLRNLVMDQYGLRSLLGSGMSNKMWESTVEHARECVLDDKLYSYCSGHGIVLLFNCIHEVVGVIVGSHCFTLSALTPTQKALVVKLQQDAYKFPDRIAEFKVQSQSAADQQPPAAAVQ…
Sobic.008G126200.1.v5.1	Sobic.008G126200	MERGMGMGREMERERERGLVPQPPAKRMKLAPVVPTRGGGGGQVPSPRWRRLRQTLLVVLFLVRARTTVTASISQIGRMLQRYVDRTFQKYHGMISSKLESFQEQIEGLRHEVKQLSRLCSNRHADQHIRLEANQEHIAANGSNKNMRLYFMNGLEPPVYTDENLTSQNHAAIKVAMLEGDKIVMSGALSKAKIEILVLRGDFSNKCQDNWTEDEFDKHILQGRDGHDLVLGSVWLTNGMAELSQIRFREGSSRKNVIMAARVCKNKNTSGRVQEAIMKPVKVLDRRNKPNEKRHPPRLDDDLYRLEEIARDGAYHKRLTEVKIHNVEGFLKALNEDSNKLRAILKMEKQQNAWSKLTGHARQCVLDDRQELKQYHSKEGNVVLFFNCVHELVGAAFPH…
Sobic.008G126700.1.v5.1	Sobic.008G126700	MAPKRALSVAVGDGGGAPPPPLPPEKRQRAGAGPGPAPSPELLPPPSPKHFLAIVLVVLFLKRPKGRSTDRVPISLSQIGRVVRDQICRFINPVFSKLEKRLETKLERFEERIQDLTVKVDNITRPSPNLLNDERFTQQENQEGTSAELVGLATGESKGENTSIRLCFLNELKTPVYHDDEIKSESNTAIKVGIFNGDKMIESGGLSNLQIEIFALEGDFPHASPKSWTPKKFNKHRANSRDGNGNVLAGEGIKAQLKNGKCDLGSIKFTEGSCKARGGKFIIGARVCEGEVSGLQVQQAVMNPVAVQDRRNKSNEKSHPPKLNDSVHRLEEIAKVYAERLEKENIFTVEHFLKALNKDPCNLAEILRVNMEHKPWKKMTKHARECSLEGRHKLKLFIC…
Sobic.007G107600.1.v5.1	Sobic.007G107600	MAARRPRDDEEEEDDEDGGGADDHPHRRGPRRIRPAPLAFTAVVRRVVAQETIQQIVHNLEPLIRRVVREEIQNMFSHHQDHMPLRSLSLRIQEADVLPPLKLVFAKQLKLPIFTNNKLVDIMDNPIEIQLMDTRTNSMIALPDTHLGSSSVKLEVLVLDGDFQCEDRDGWTADQFNAAIVKAREGKRPLLVGSLSVPMNNHGVAVIDDVSFTDNSSWIRCRKFRIGVRIMPGGHLGSRVKEAVSGSFTVKDHRGELYKKHYPPLLTDNIWRLKNIGKDGPIDKRLESEGIRNVQDFLKLNTIDPEKLKALVGMSDRPWNATLNHAKTCDMGRKCYVFRTVGCEITFNPIGEVLGARIEDQTFALQELQPHQLFHVKQLAAQAYQMWGQLEEVANEMPL…
Aco007388.1.v3	Aco007388	MATPPTSPPSPPPSEIGEISLRRWRRPILPEMMMGEGFRRIGSQFESMARRVVRQELEKRLHNDINPIPRHIGGAQHARYHLEFQNEICHPLHTCRNIKGKAGSDVEIALFDNDKKVVTSGPLSSIKVEIVVLNGDFNNDDRETWSEEEFNRRIALPRDNKGQLLKGERFIKLNNGIGSVGNIAFTDNSSSRKTKTFRLGVRYAQSAPNGERIQEGITEPFRVKDRRVESSQKHPTPSLNDEVWRLKHIRNGGKFHEKLQGHDIKTVQDLLRYYNMEKGNLRKNLRMAETYWKEIVKHAKECDPGDGLFSYSMREKNTVVPIVLFFNSVYHLVGVKFGDCYTTLDNLDASRQDSVESWKNLAYRNINGMQLDHRMINGHPMPLLLSDVTSFPGSSTLPP…
Aco007506.1.v3	Aco007506	MQRPMRLERSGTMTREKRGLDAAAAAEGEDLRPEPKRQKAPALASVIVEALKLDSLQKLCSSLEPILRRVVSEEVERALVKLCPTRIAGRSSPKRIEGPDGRNLQLHFRSRLSLPLFTGGKVEGEQGAAIHVVLLDASTNCVVTTGPESCAKLDIVVLEGDFNNEDDEGWTEEEFESHVVKEREGKRPLLTGDLHVNLKEGVGTMGEITFTDNSSWIRSRKFRLGLKVSLGFCEGTRIREGKTEAFTVKDHRGELYKKHYPPALKDDVWRLEKIGKDGSFHKRLNKCGIYSVEDFLRLLVRDSQRLRNILGSGMSNKMWESLVEHAKTCVLSGKYYIYYSDETRSIGAIFNNIYEFCGLIASGQYYSVDSLNDTQKLFADTLVKKAYDNWMNVIEYDGK…
Aco023817.1.v3	Aco023817	MLRFRSGSVRGFGSSMQRPTRQLGRPGSMAREKRGLDPAEDEGRLPEPKRPRVPKLASVIVEALKVDSLQKICSSLEPILRRVVSEEVERALAKLGPARLQGRSSPKRIEGPDGRNLQLTFRTRLSLPLFTGGKVEGEQGAAIHVVLLDANTGHVVTEGPESSAKLDVLVLEGDFNQEDDDDWTEEEFETHVVKEREGKRPLLTGDLQVSLKEGVGTLGEMIFTDNSSWIRSRKFRLGLKVAPGCCEGVRVREAKTEAFTVKDHRGELYKKHYPPALKDDVWRLEKIGKDGAFHKKLNQAGIYTVEDFLRLVVRDPQKLRNILGSGMSNKMWEILVEHAKTCVLSGKYYVYYSDDTRNVGAIFNNIYEFTGLIAGGQYFSAESLIDSQKVFADTLVKQA…
Aco026045.1.v3	Aco026045	MRDVAEAQPDEPKIGRDAPALRGEAPEGSRPQGVITEVMRTQNIHKFVAAVEPLIRKVVKEEVESAFANYLSSMTRQSVKEISPSTSRSLQLQFKNKLSLPIFTGARIEGEDSSGITIILVDAVTGQVITSGQESSMKVEIVVLEGDFEGDEEDNWTFEEFSNNIVKEREGKRSLLTGDVFVDLKQGIGVVGELSFTDNSSWTRSRKFKLGARTADGYFNGVRVREAKTESFMVKDHRGELYKKHHPPSLVDEVWRLEKIGKDGAFHKRLACENINTVKDFLTLLSLDATRLRNILGSGMSAKMWEATVEHARTCVLTEQLHIYYHPDGENKSGVVFNVVGEVMGLVCDQRFLPIRDLEDKEKEEARVVVKLAYQHWSSVLACDARDLLGKHLHSFQSA…
Aco002513.1.v3	Aco002513	MDLKRALEEEEEGGKGEGLLAREAKRRRTFLNSMREVMGAQYMQRHLSKMEPFLRKVVELMLLNWKFCDACVVYAFIALILVQEEVEKALYRHVRLAPKIPHQIKAASNKRYRLQFQGTLPQTLFTGSKIETENKKPIQVSIFDSASNRIISTGPSSSIQIEIVVLDGDFGTDSQLGWTEKDFSENIVREREGKRPLLAGELVITLSNGVGFICDATFTDNSSWIRSRKFRLGARVCQNNSGVERVHEAVSEAFCIKDHRGELYKKHHPPALLDDVWRLEKIGKDGVFHKKLADFGIITVQDFLRNLVVDQDRLRRLLGTGMSNKMWEATTEHARECILEDKLYSYCSEQGVVLLFNCIYELVGTIMNGNCYSLDELTATQKVLANKLQQDAYRFPGHI…
Aco029192.1.v3	Aco029192	VIREAMMRKSLQNFFFTLEPLLRKVVQEEVERVLVLHTPRMLERPQQKQIEAMESSGMKLIFKSQPFLPIFTGSKVEDAENSPLQILLADTCSNGEYCSPLSYPSPLKLELVVLDGDFPPDGRENWTPAEFQKAILKERNGKRPLLTGDVNVILRDGIVMITELQFTDNSSWVRSRHFRIGVRVVPGSYDGPRIKEAMTEPFTVKDHRGELYRKHHPPYLGDEVWRLEKIGKDGAFHKKLALQHVNTVQDFLKLFEVDRHHLREILGAGMSDRMWEVTVNHAKECVLGDKIYVHRGPQCTLFLNPICQVVKIVFGDMSYDSTKELPRTQKNYVQQLVQEAYRQWDALEEAEGLFPGNIPLIPNESVMHEDSGILLNWNPNDTQGGGATDNYRVEGFEED…
LOC_Os02g08120.1.MSUv7.0	Os02g08120	MKEKRGLEAAAAGGDGHPEAKRARPPALASVIVEALKVDSLQRLCSSLEPILRRVVSEEVERALGRLGPATITGRSSPKRIEGPDGRNLQLQFRTRLSLPLFTGGKVEGEQGAAIHVVLLDAGTGCVVSSGPESCAKLDIVVLEGDFNNEDEEGWSGEEFESHVVKEREGKRPLLTGDVQVTLKEGVGTVGELTFTDNSSWIRSRKFRLGLKISSGFCEGIRIREAKTEAFMVKDHRGELYKKHYPPALKDEVWRLEKIGKDGSFHKRLNKAGISTVEDFLRLVVRDPQKLRSILGSGMSNKMWDILVEHAKTCVLSGKYYIYYSDENRSIGAIFNNIYAFCGLISGEQFYSSESLDDSQKLFADALVKKAYDNWMYAIEYDGKALLNSKPKKKAAPTG…
LOC_Os02g35470.1.MSUv7.0	Os02g35470	MQRQGRSLQRSGSKRVLDPTGGGGGDDDDHAAKRPRVPALASVIVEALKVDSLQKLCSSLEPILRRVVSEEVERALAKLGPARIQGRSSPKRIEGPDGRNLQLKFTTRLSLPLFTGGKVEGEQGAAIHVVLLDANTGVAVTSGPESCAKLDVLVLEGDFNNEEDEDWTEEEFESHIVKEREGKRPLLTGDLQVTLKEGVGTIGELIFTDNSSWIRSRKFRLGLRVAPGSFEGIRVREAKTEAFTVKDHRGELYKKHYPPALKDDVWRLEKIGKDGAFHKKLNASGIYTVEDFLQLLVKDQQRLRSILGSGMSNKMWESLVEHAKTCVLSGKHYVYYAIDSRNVGAIFNNIYEFTGLIADDQFISAENLTDNQKIYADGLVKKAYEDWMHVVEYDGKALL…
LOC_Os03g18960.1.MSUv7.0	Os03g18960	MDLKRVLEVEEEVVDGDEDELASPEAKRRRTFINNSSMQEAIGAQYMQRHLPKLEPFLRRVVQEEVQNVLIRHIDSAHRLPLQLKTSSKRYKLQFQGNLPLTLFTGNRVEGENKQPLRIVLTDAVSNQTITSGPLSSMKVELLVLDGDFNADERLEYTEKEFSESIVFEREGKRPLLSGEVIIVLEKGVASIRDISFTDNSSWIRSRKFRLGARISRASSIEERVQEAVSNPFLVKDHRGEVYKKHHPPALADDVWRLEKIGKDGVFHKKLADFGIHTVQDFLRNLVMDQYGLRSLLGSGMSNKMWEATVEHARECVLDDKLYSYCSGHGIILLFNCIHEVVGVIVGSHCFTLNALTPTQKALVVKLQQDAYKFPNRIVEFKVQSQCTSQSSPTTIQSQ…
LOC_Os04g36660.1.MSUv7.0	Os04g36660	MQRQGRHLERSGSKRALDAGGGGGDDDDRAPKRPRVPALASVIVEALKVDSLQKLCSSLEPILRRVVSEEVERALAKLGPAATPARIQGRSSPKRIEGPSGINLQLQFRSRLSLPLFTGGKVEGEQGAAIHVVLLDANTGRVVTSGPESFAKLDVLVLEGDFNKEQDEDWTEEEFENHIVKEREGKRPLLTGDLQVTLKEGVGTIGELIFTDNSSWIRSRKFRLGLRVSSGFCEGVRVKEAKTEAFTVKDHRGELYKKHYPPALKDDVWRLEKIGKDGAFHKKLNSNGIYTVEHFLQLLVRDQQKLRTILGSNMSNKMWESLVEHAKTCVLSGKHYIYYSSDARSVGAIFNNIYEFTGLIADDQYISAENLSENQRLFADTLVKQAYDDWINVVEYDGK…
LOC_Os11g44170.1.MSUv7.0	Os11g44170	MEPFSSMRVHIVAIDGDFDDDNKGQWTKEYFHSKIVPGRPHKGHLLSGKLYFRLQNGVGYLNSAKFQDNSSFVPSRKFKLGVMAADERISVRIQEGVTESFAVKDVRGYLTKKNPNPSPRDAVYKLSKIAKNGDRHKLLEQNGIKTVEDFLSFYNNSEYDLRKILGKISDQDWDLIIAHAQKCRPGVYSSCLKESSVSHEHEALSIRNDSYCLQESFSMQPSHTLQEQLDVQGMHPQISSTYDGSVGLSDIGVPYRFQPDTLDKNLMHHGQLEGIQVVIDPHVPSVESVDMPVSSMDNSTLEVFSSQQQHSFKCNNTPELGNGLSQVNSFDWNLDCLDGDVDVNALWGSKEDFPSENMGQGGHVYTETPGPGGSYSAAEQNLGHLSVSEAGSISYNEIS…
LOC_Os11g44600.1.MSUv7.0	Os11g44600	MPPKRKSPPPPPPHGPVVVVPPPPYRRRLEIIDLPQGAAAPTTPTPGKWQLPRVPIAFIALYFIVLVEGKSNRRIRRVVRKENIISQEKVLQAFDNALQKHLNPIHRSLESLTERIDTLTHEVGQIKQSNPNHHANEHYRSEANQDAAGFAHYGEAVELRFLNKLKPRLYYTQEKITAEDGTVIQIALFKDNQIVKSGPLSSARIEFVALEGDFNDVAPENWTEYMFNQNIARSPKGPVLGGVCQIKLKNGEASPSGISFVVPSSKSRSGMFILAARVHSSDKAGFRIMEALMNPVEVQVYRNKANINSDTPKLKDDVYRLKGISKKGTRFDWLKHNGINTVEDMLKALNKNEKKIRTECFKLEKNSKDWKETVKHARKCDLEGNCNLKSYRVEEKHVV…
LOC_Os11g44680.1.MSUv7.0	Os11g44680	MHTKRPLPAQAPPAGLVLVPAPKRPHVDAAAGGGGGVASPRGKRQLRSGMLVLFFVAQVKEEMRYNQRLRRVIRGENAISQQRAIETFDCVFQKAFDNAFQKHLDPIYRSLQSLNKRTDILSHEVEQIKHSNSNHHANQQYRSKANQESAAITEEVNQEQTAARFVASEAQEGQRVELRFLNKLNPLVFTKEKITAEDGTAIKIAIVRDNQIITSGPLSSARIEILALHGNFYDVVPDNWTESEFDHRIVSSSQGPALGGVCQVKLKNGEASPSDVFFNIPSSKTESGRLILAAKVHTSDIGGLRIKEAVMMNPVVVQVYRNKLNRSSDRPKLKDEVHRLKGISGKGCRTKWLKDNQINTVEEFVKALNKDEEKIRNECFKLKKDNKLWKDTIKHAKEC…
LOC_Os12g36110.1.MSUv7.0	Os12g36110	MAPSTSLLSWSSSDDDDGAGAGGELSRPRRRWRALVLGLGVRRKRSMEGVFGFREMMGEEFMGMFLPFFGKMVQKVVSEEVEKAIFRQVSTPAPPRLLAGLNQQRPRYQLVFLNELKPVYTLMKLEAKDGPGLKVAIVERLENNQMRIVRFGHLASAKVEVVVLHGNFNAKNEEQWTPEDFSKQIVCGREKSAQLLTGNLTLKLNGGEALLENATFTDNSSFTSTKKFRLGLRLANNSEDRVLEGITEPFRVKERRVEGFEKHYPPMLDDEVWRLEKIGRNGAHHQALTNSGVDTVQKFLQSYFTDEKKLFQTFSKMSQAAWKTIISHAMTCEVGDDLCLYEVKGNNVGLFFDAIYQLVGVKFGDSYKPINELDEIEQSAVETMKQLAYANISGIQYDH…
LOC_Os12g36910.1.MSUv7.0	Os12g36910	MPPKRRPEEESPQAAALKKRCRSFDLEIRGCRHLQELAAGCVRTLEAALESAISRIPEEVTKALTSFLIRAPRTLSDQNQPPRYKLRFSNGLSNEVFTKKGICDVNGESLKISVHVNNPQEACSHRLLSAKIRVVVLDGDFNKNDQGCWTSEEFRNHIVRPRDKVGTVLTGELELSLKNGEAYIHDATFVDNSKFMRSGKFRLGVMVIDDLGERIQEGITEPFVVKDRRGEGSKKHEIPSLDDDVWRLKKISKDGVFHDALKQSGISNVKEFLRLYYTDEPALRKILIKATDKVWTTIIEHAKKCDPGRELYSFLPENRNVVLFFNSIHQIVGVITGDHYTPFSDLDKSMQDDVGQLSKLAYADLNHFLPDFEMKNGKPRQINQCAFQESRMVEPKFTD…
LOC_Os12g36940.1.MSUv7.0	Os12g36940	MDGNKRRRTRRRLSLATATAGDGDGDGMAAAPPPAKRQRCHAVEELPSPRRGLLRQSVLVVVFLRRAMLLAWGGRKADDDDGGGGAAVGVSRIGGVVRDELRRCLGPIARSFSLQFSKLERKLESRLERIDQRIENLNHKVDQITPLRRSHCNHQHPMQGTNNEGANAEGVETNEDDDKNTCVRLRFLNEMKPPIYHDDELKAENSEDIRIGIFDGEQMIKSGPLSKVKLEILALEGNFPYNSMESWTTKEFNEHRACGRDERGDVLAGERTVQLINGEASLGAIKFREGSCKARKGKFILAARVCDSARTGVHVQEAVMTPVVVQDRRNKSNEKSHPPKLDDKVHRLEEIAINGIYCKRLVEKGIKTVKDFLKALNKDPDNLANILHMKKGSKAWEKM…
LOC_Os11g44310.1.MSUv7.0	Os11g44310	MEMLEEMRRMLKGQNEKIESMYRENQELREKVSFLTADITRLGGYLQQSPAPRMLSDQNSSMQLRLQFVNSCSNSKYSTRKIEADDETPLKVAIYDHNNEIMTCEPFSSMRVHIVAIHGDFDDDHKGHWTEEHFRSKIVTGRPGKEHLLSGKLYFRLQGGVGYLNSAKFQDNSSFVPSKRLKLGVMAADERISQRIQEGITESFAVKDVRGYSTKKNLNPSPCDPVYKLNKIAMNGDRHKLLEKNGIKTVGDFLSFYDRSPEDLRKILGKISDQDWETIISHAQKCTPRPGIYSSCIQERNGSDEHQTFSKSNGSCYLKGSCSEQPSSMLRKQLDVQVVRQQTSSVCNGLQSGASLGNLPSKSKLQQSTSNQSVTPRELESFQVANEEVLSIRNEASSV…
LOC_Os11g44340.1.MSUv7.0	Os11g44340	MSVALPQDHEENDDEGSQRSPPAKRLRNSCDFDRSTFRLRSNILFPNFYSLVFYAHASRTAKCDKQTEMLQEILRMNRMMQQQNERIKLVLRENQELREKVSSLTAAISEVVGYHKRIPAPRMLPDQNCSEPLRLQFVNSCSNDKYSTHKIEADDESPLQWTEEYFRSKIVPGRPQKGHLLSGKLYFRLQNGVGYLNAKFQDNSSFVPSKKFKLGVMAADERISERIQEGITESFAVKDVRGYLTKKNPNPSPRDAVYKLSKIAKNGDRHKLLEQNGIKTVEDFLSFYNKSPDDLRKILGKISDQDWDLIISHALKCNPRPGIYSSCLQESNVSHEHEAFFRSNGSYYLQGSCSMQPSHTSQGLLILQKLTEQLDVQGTRQQISSTCNGLSSGGLSVIV…
LOC_Os09g13890.1.MSUv7.0	Os09g13890	MSGDQGFMAFRRIRGDEQEEDRDDGGWPEAKRKRQTVPSFISVMRGAMAAEKIQKLGLDLEPFFRKAVQEELERSLSKHGHLLYRSPPMLVNSVDSSLKLAFAKRLQLPIFTNNKLVDVDNNPLQVHLLHMSSTTTSHHHLPMIKKLEVLVLDGDFSHGDEGWSSDEFSGAIVREREGRRPLLVGTLNVAMADDHLGVAFIDDVAFTDNSSWTRSRRFRIGVRAVAVAGSGDGGELRIREAVSESFMVKDHRGESYKKHFPPRPDDEVWRLKNIRKDGPIHKRLESERVRNVQGFLNLHATNPEKLRKLVVMSDRLWKATLHHAKTCDFRAAEMMQVKQSSIEAYQNWDQLDEAETNKTASGNLGQAHEGSLQADEIGTVSGPHFQSRNQMDSEDSLSA…
LOC_Os11g44700.1.MSUv7.0	Os11g44700	MNPKRAPPPAPAHGAPPPKRLQIDAFRSGAEAFAQQAPTSSPVKRQLRRGMLVLFFVSAAQVKEERRNKNKNNARPARVAIHEESSTSQRKAPEDDAFQRGIMKAFDNALQKHLNPIYCSLQHLTKQTGTLSERIDTVSHEVGQIKKLISNRDANERYRSEVNQENAAVTEEVNQEQTALRFAANEVHEDQGVELRFLNKLKDHLVYTNDKITAEDGTAIKIAIFRDNKIVTAGQLSSARIEIFFLNDSHETFYDAAPDNWTACEFDAHIVSSSKGAVLGGVLRVKLKNGEASLSDVSFNMPSSKTGSKKLILAARVLSSDKAGLQIKEAVMNQPVEVQVNRNKSNKKSNCPKLKDEVHRLKGISGKGERAKWLKNNGVKSITGP
LOC_Os03g32160.1.MSUv7.0	Os03g32160	MSQKRQPEESSGGVGGGMGPPVPAESGAGSSSPPHRRGEPKRQRVPALREVITEVMRKSSIEKLFTAIEPLIRRVVKEEIESAFANHATMMARTVMDVVPSSSKNFQLQFMTKLSLPIFTGSKIEGESSLSITIALVDTVTREVVASGDESLMKVEIVVLEGDFEGGEGDDWTAQEFNNNIIRAREGKRPLLSGDIFVGLIKGIGAVGELSFTDNSSWTRSRKFRLGAKTEDGSYNGVRVREAKSESFVVKDHRGELYKKHHPPILDDEVWRLEKIGKEGAFHKRLNREKIVTVKEFLTLLHLDAPRLRKILGSGMSTKMWEVTVEHSKTCILPDKVHLYYPDSLSKTAVVFNVVGEVRGLISEKFVCADDLREKEKAEAYAAVKQAYENWKNVFTCDN…
LOC_Os03g60890.1.MSUv7.0	Os03g60890	MSQKRQLEESSGSRAEAWGPLAQPNLGLGARRRPTATGSPSIRWMITEVMQKSSIEKLFMAIEPLIRRMVKEEIESAFANHAIMMARTVMDVVPPTSKNFQLQFMTKLSLPIFTSSKIEGESSLSITIALVDTVTREVVASGDESLMKVEIVVLEGDFEDDSAIQQNIWIYWPSYSQTMQILGSGMSTKMWEVTVEHSKTCILTDKVHLYYPHSLIKTAVVFNVVGEVRGLISEKFVCADDLMEKDKAEAHAAVKQAYENWKNVSTDGFGLSQSSIPSADIGSLSTGNCRKQ
LOC_Os12g36920.1.MSUv7.0	Os12g36920	MEELMAPKKRELLLLERRGSEKRLRVTVPVAAAAAVAAVGVGTAALASPATRMLRKIVLVLLFLLRMSERVTVVESISQIGRMVQRLHNAQGVIIKKLENIQENMLERMENMQERMEDISHEVKQLKHLHSNRHADQHPGLEPNTNVQLRFLDNLKTPVYTEKNITAESNEAIRIGIFEGDNMITDGPLSKVKVEIVVLRGDFSNDGRVSWTEEQFNNHIVQGRNGQGFVLGGDCGVWLKKGENRLGKIRFKEGSSRTRSRMFILGARVCKSENTGVRVQEAVMKPVTVLDRRNEANEKRHPPMLDDEVFRLEEICKDGTYHKRLQKAKIFTVHDFLKALNTNAKKLREEVLQMKKKTNSWDKMVGHARECCLRDQHELKAYQSEEENATLFFNGVHQI…
LOC_Os03g56660.1.MSUv7.0	Os03g56660	MSRKRERPLEVVAPPATPLSPSKRLRRAGLVVMWLRRKPKPVGVEQMAARLIRQMQVQMVKLFMLLMFLVARLGNVERLLLEQPYLIRRLLEEHFGIFQRSLMESIQDTVRKAVHSEASILDLIHMKERQTTLLSGGAYQHPRPNISEGFPQTGGSTRMVKLFFVDVERPEDPLFTGSPVQWQNGANAKVAIFENGSQITQGGLSKLQIEILPVHDDFFTERGPANFTKEEFNKQIYMCKGKESVLKTVNLTNGEANLGSFFFTESSHGKRLRLAARVKYQDLAVRVQEATSYSFVVKDRRSKLNKKSNSPSKEEGIHCLKKISLKGKRCNDLAGKYITKVKHLMRCYHRDPAGLQKLTGMKNEDWNTMISHATTSDPGDEIHSYRVEKNTIIFFNDFF…
LOC_Os11g44630.1.MSUv7.0	Os11g44630	MASDDYRLQFTSNLESPLFTGCQIKLEVRMINSDGNVIKSGPLSSAKIELLVLRDDFACDVVGNCTTEQLDEKEVKTRDGHISVLKGVVARRLVEGTCSFPGIQFREGSLRRTFTIAARVNRNEATGGHRVQEAFMGPVVVQTNRNKRIKEDHKDWKTIIEHARECDLKENHYLKAYKVVGNQINDVIFFNCVHDIVGAEFNGKYTAKENFNRYQKAIVDSQRKEAYNALESIPFDYIMNENGAPTKISPNRNVSEDLSLSMQDAAPPPNPSNHNAAYQVNNFIPGLTHVSQTCPSLENCNTAARIPVPGGGGSNPLLADSENDLSVSDGVHGEPFVPMQEAEQPPNHSDYNAAHQQGHRMFYRIFSLHYLRLAIV
LOC_Os01g04280.1.MSUv7.0	Os01g04280	MAAKRLHDGYGQEDQPDDKRVRRMPSFSTVIREALMVKQMQTLFVALEPLLRRVVQEELQAGLVRSPRYIERMSPETPPAQPPMWKLAFRFKPQLPIFTGSKIEDVNGNPLEIILVDVDTGAPATISQPLRVEVVPVLGDFPPDDREHWTAEEFQQRGIVKERSGKRPLLTGDVSLTMRDGCVVVNELQFTDNSSWVRCRRFRIGVRVVPGSYDGPRIGEAMTEPFVVRDHRGELYRKHYPPVLGDDVWRLEKIGKEGAFHRKLTQHNVRNVQEFLRLLTVKPDELRAIMGDGMTDRMWEVTTSHAKKCVPGDKVYMYSTQHGTVYVNSIFELVKVELAGVEYQLHQLNRGQKAFVHQLLLAAYEQRNNLQEADAMALHCNDVPLLQNAAEITIPALGD…
LOC_Os08g27170.1.MSUv7.0	Os08g27170	MSVRRPRVEEEVDDDDQDGSSGSAEEHQQRRHGARRLRPVLSFRSVVRRAVAAETIQQIVLNLEPVIRRVVREEIRNIFPQYGHDLPHRSLPLQIQDVGVSPPLKLVFTKQLKLPIFTNNKLVDIDNNPIEIQLVDTRTNLIVTPSNTHLGYSAIKLEVLVLDGDFRYDEDGARWTDDQFSTAIVKAREGRRPLLVGTVSVTMSNHGVAVIDDVSFTDNSSWIRSRKFRIGVRVVMLTDSCGLRIQEAVSESFTVKDHRGELYKKHFPPLLTDNVWRLRNIGKDGPIDKRLEAEGIKNVQDFLKLNTMNPNKLKSLVGMSDRQWSATLKQAKSCDMGGKCYVFKSEGCEIKFNPVGEILAVRFGGRMCSLHELLPHQMVQIKQLVSQAYQQWDQMEEVQ…
42312.v1.91	Sm42312	NALREKRPLEKQASFSNRDGLPEEKRQKSLAGVIFEAVKMDSMQKLCTSLEPFLRKVVGEEVERALSKFPSSKLGLKASPPKKIPGPNDKMLRLQFRNKLALPLFTGSKVEGEQGSSIHVVLQDAATGQVVTTGPEASAKLDIVVLEGDFSVDDEDDWTQDEFENHVVKEREGKRPLLTGEAHLTLKEGVGALGELTFTDNSSWIRSRKFRLGVRMSGASSEVLRIREAKTESFTVKDHRGELYKKHYPPALTDEVWRLDKIGKDGAFHKRLNQNGIQSVEDFLRMVVMDPQKLRNVLGNGMSNKMWEGTVEHAKTCVLSGKLHVYYADERHNIGVIFNNIFQLMGLIADGQYVSADSLSDSEKVYVDKLVKVAYENWERVVEYDGEAL
166784.v1.91	Sm166784	MSREKRPLDSARDGLPNEKRQRPALASVIVEALKMDSLQKLCSTLEPLLRRVVGEEVERALAKLAPSMKGGLTYKSSPKRIQGADTRALRLQFRNKLALPLFTGSKVEGEQGSAIHVVLQDANTGQVVTTGAEAGAKLDIVVLEGDFSADDEEDWSMEDFDTYVVREREGKRPLLTGDLSVTLKEGVGTLGELTFTDNSSWIRSRKFRLGVRVSPGSFEGPRIREGKTDSFSVKDHRGELYKKHYPPALGDDVWRLDKIGKDGAFHKRLNKAGIFSVEDFLRLVVMDPQKLRNILGSGMSNKMWEGTVEHAKTCVLSGKLYVYYADEKQNIGVIFNNIFQLMGLMAGGQYLSVDSLSDAEKVYVDKLVKVAYENWESVVEYDGEALIASFSSVFTDAAV…
Zm00001d015464_T001.RefGen_V4	Zm00001d015464	MKEKRGLEDAGGGAGDGRPDAKRSRPPALASVIVEALKMDSLQRLCSSLEPILRRVVSEEVERALGRLGPATIGGRSSPKRIEGPDGRALQLQFRTRLSLPLFTGGKVEGEQGAAIHVVLLDAGTGGVVSSGPESSAKLDIVVLEGDFNNEDEEGWTGEEFDSHVVKEREGKRPILTGDLQVTLKEGVGTIGELTFIYLVYKKHYPPTLKDEVWRLEKIGKDGSFHKRLNKSGISTVEDFLRLVVRDPQKLRSILGSGMSNKMWDALVEHAKTCVLSGKYYIYYSDESRSIGAIFNNIYAFCGLISGEQFYSSESLDDSQKLFADALVKKAYDNWMYVIEYDGKGLLNLKPKKKAASTGQAETHASAGGSTSYQQHLSSTSMPGSSPSGGTDSVGYGVD…
Zm00001d016856_T001.RefGen_V4	Zm00001d016856	MDSLQKLCSSLEPILRRVVSEEVERALAKLGPARIQGRSSPKRIEGPDGRNLQLQFRSQLALPIFTGGKVEGEQGAAIHVVLLDANTGCVVTSGPESFAKLDILVLEGDFSKEEDEDWTEEEFESNIVKEREGKRPLLTGDLQVTLKEGVGTIGELTFTDNSSWIRSRKFRLGLRIAPGFCEGIRVREAKTEAFPVKDHRGELYKKHYPPALKDDVWRLEKIGKDGAFHKKLNASGIYTVEDFLRLLVRDQQRLRSILGSGMSNKMWDSLVEHAKTCVLSGKHYVYYARDSRNVGAIFNNIYEFTGLIADDQFISAENLTDNQKVYADALVKKAYEDWMQVVEYDGKALLSFKQKKKTVTTRSDVASASTSNPASYGSANSQKQLSLPAKAGQTSSAGT…
Zm00001d023843_T001.RefGen_V4	Zm00001d023843	MAPPSSARRFPWSGTTDDTGGSELSLPRRRWQSVGLQVRRTRRKPTEGLFGFRRIMEAEFMGMFLPVFGSMLRRVVSEEVEKAMFRQFSAQPAPRRLLVDRNQHPRYQLMFLNGLRPVYTMTKLEPDDGKALKVAVVERLENGRTDIVRYGPLSSARVEVVALHGNFNAKDEESWSPEEFQKHIVSGREKSAQLLTGNLALKLSGGEAVLENATFTDNSSFTSTKMFRLGLRLVGSSGERVLEGVTKPFRVKERRVEGFEKHYPPMLDDEVWRLKKIGKIGAYHQALSDNGIDSVQEFLRAYMKDEQKLIKIFNKMPQSTWKSIVEHAMTCRVGDSLYLYEAQDKDAVEALKHGAYQNIDGLQPNYKMVNNYPVLSSFPAAQGTSLFSALHPNQQALSY…
Zm00001d028829_T001.RefGen_V4	Zm00001d028829	MDLKRALDVEEEVVDGDEEELAGCCPDAKRRRTSVNSSMQEAIGAQYMQRHLPKLEPFLRRVVQEEVHNVLVRHIDSAHRLPLQLKTSSKRYRLQFQGNLPQTLFTGNRVEAENRHPLRLVLTDAATSQTVSSGPLSSAKVELLVLDGDFNADERLEHTEREFGESVVFEREGKRPLLSGEVVVVLDRGTASVRDISFTDNSSWIRSRRFRLGARMSRASSIEERVQEAVSNPFLVKDHRGEVYKKHHPPALADDVWRLEKIGKDGVFHKKLADFGIHTVQDFLRNLVMDQYGLRSLLGSGMSNKMWESTVEHARECVLDDRLYSYCSGHGIVLLFNCVYEVVGVVVGSHCFTLAALTPTQKALVAKLQQDAYKFPDRIAEFKVQSQSSTEQQAPAAVI…
Zm00001d050800_T001.RefGen_V4	Zm00001d050800	MPRPGRLQRSGSKRGLDPTGGGGGGDNDDHAPKRPRIPALASVIVEALKMDSLQKLCSSLEPILRRVVSEEVERALAKLGPARIQGRLLIYKTNIHENRSSPKRIEGPDGRNLQLQFRSQLALPIFTGGKVEGEQGAAIHVVLLDANTGCVVTSGPESFAKLDILVLEGDFNKDEDEDWTEEEFESNIVKEREGKRPLLTGDLQVTLKEGVGTIGELTFTDNSSWIRSRKFILGLRIAPGFYEGIRVREAKTEAFPVKDHRGEFASMLILYLLVYKKHYPPTLKDDVWRLEKIGKDGAFHKKLNASGIYTVEDFLQLLVRDQQRLRSILGSGMSNKMWDSLVDHAKTCVLSGKHYVYYARDSRNVGAIFNNIYEFTGLIADDQFISAENLTDNQKVSVF…
Zm00001d032368_T001.RefGen_V4	Zm00001d032368	MAAAWRPRDNDDDDEDDAGGGADDDDPHRSGPRPTQTRVVRGFVDQESIQQIFHYLEPLISRVVREEIQNIFSHCHNDHMPIRSLPLRIREAHVLPHLKLVFAKQLKQPIFTNNKIVDIANNPIEIHLMDTTTNSMIPPADTHLGPSSVVRLEVLVLNGDFQCEDRDVWTADQFNAVVLKAREGKRPLLVGSLNVPMNNHGVAVIDDVFFTDNSSWIRCRKFRIGVRIMPADHLGSRVKEAVSESFTVRDHRGESYKKHYPPLMTDNIWRLKNIGKDGPIDKRLQSEGIRNVQDFLKLNTIDPEKLQALVGMSDKQWNTTLNHAKTCDMGRKCYTFKTVGCDITFNPIGEVLRARIGDHTFPLQELHPYQLFHVKQLAAQAYQMWDQLEEVPNEKLFAA…
Zm00001d003572_T001.RefGen_V4	Zm00001d003572	MQRQGRHLERSNSKRALDHGGGGDDDDRPSKRPRVPALASVIVEALKVDCLQKLCSSLEPILRRIVSEEVERALAKLGPAGPARIQGRGSPKRIEGPDGRSLQLQFRTRLSLPLFTGGKVEGEQGAAIHVVLLDANTGHVVTSGPESSVKLDILVLEGDFNKEEDEGWTEEDFESHIVKEREGKRPILTGDLQVTLKEGVGTIGELIFTDNSSWIRSRKFRLGLRVSSGFCQGIRVMEAKTEAFTVKDHRGELYKKHYPPALKDEVWRLEKIGKDGSFHKRLNSSGIYTVEHFLQFLVRDQQKLRSILGSNMSNRMWESLIEHAKTCVLSGNHYIYYSSDARNVGAIFNNIYEFTGLIADDQFISAENLTENQRVFADTLVKQAYADWINVLEYDGKAL…
Zm00001d012934_T001.RefGen_V4	Zm00001d012934	MSQKRQPEEGDVPRRAADAGGGGGGDEPGGSSSRSSLPQRHGEPKRQRIALRDVITEVMRNTSIEKFLIALEPLIRRVVKEEIESAFANHASMMARSVTDSVPSVSKNLQLQFMTRLSLPIFTGSKIEGEGSLSITIALVDALTRQIVAPGKEFQIKVEIVVLEGDFESGEDDDWTAQEFNNNIVKEREGKRPLISGDAFIALVDGIGTVGELSFTDNSSWTRSRKFRLGARTEDGSFNGVRVREAKTESFVVKDHRGELYKKHHPPFLEDEVWRLEKIGKEGAFHKRLNRENICTVKDFLTLLNLDASRLRKILGGGMSTKMWEATVEHAKTCVLTDKVHHYYPDGLNKAGVVFNVVGEVRGLISDKYVFVDDFTEKEKAEARAAVKQAYEHWKDVHT…
Zm00001d047680_T001.RefGen_V4	Zm00001d047680	MDLKRTLDVEEEVVDGDEDELACCPDAKRRRTFVDSSMQEAIGAQYMQRHLPKLEPFLRRVVQEEVHNVLIRHIDSAHRLPLQLKTSSKRYKLQFQGNLPQTLFTGNRVEAESKQPLRLVLTDATTGQTVASGPMSSMKVELLVLDGDFNADERLVEHSEKEFSESVVFEREGKRPLLSGEVVVVLEKGAASIRDISFTDNSSWIRSRKFRLGARMSRASSIEERVLEAVSNPFLVKDHRGEVYKKHHPPALADDVWRLEKIGKDGVFHKKLADFGIHTVQDFLRNLVMDQYGLRSLLGSGMSNKMWESTVEHARECVLDDRLYSYCSGHGTVLLFNCVYEVVGVLVGGHCFTLSALTPTQKALVGQLQQDAYKFPDRIAEFKVQSQSAGVEQPPAAVE…
Zm00001d008570_T001.RefGen_V4	Zm00001d008570	MAAKHLHDGYEQDGDQPGDNRMRRLPSLSTVIREAMMQKEMQNLLRCLEPLIRRVVQEEVEAGLRLMQSLRYIERAPAETPAAERAAWKLAFRTPPQLPIFTGSKIEGEAGRPLEVVLVDACTGSPAAPPVPRALRVELVPVLGDFPPDGREDWAADELERSVVREREGRRPLLTGDVGLTLRDGRATVGELRFTDNSSWVRSRRFRIAARAACGGGGGGGARVQEAVTEAFVVKDHRGERCRKHYPPALTDDVWRLEKIRMGGAFHTRLMCRNVGTVQEFVRMLMVNPDELRALVVVSNYCSAIDCGFLWGRRGQILGDGMRDRMWEAATRHARTCAPDGKVYAHATPHGTIFVDSIFNVVRVDVGGVEWPLQQLNRGQTMMVQQMLQDAYEHRHSLQ…
Zm00001d039963_T001.RefGen_V4	Zm00001d039963	MAAKRLYNGYEQDGDQPNDKRMRRLPSFSTVIREAMMQKHMQSLFRCLEPLLRRVVKEELHAGLTLMQSPRYIERLPAERAAWRLAFRTPPQLPIFTGSKIEDEAGNPLEVILVDADTGSPAALPQALRVELVPVYGDFPQDGREDWSDDEFQRNVVKERAGKRPLLTGDVSLALRDGRATVGELQFTDNSSWVRCRKFRIAARVVPGAWDGARVQEAMTEAFIVRDHRGELYRKHYPPVLADDVWRLEKIGKEGAFHRKLRRSNVGTVQEFVRMLMVKPDELRAILGDGMTDRMWEATTNHARTCATDDKVYAHSTPHGTIYVDSVFNVVRVDIGGAEWPLHQLNRGQTMVVQQMLQDAYEHRHSLQEAEPFMVHGHAASDVPLLQNAVPALVDTPPL…
Solyc01g100240.2.1	Solyc01g100240	MVLKRNINQDSDENSEFPPRESKRQHPSNAFFSGLRSYSSPQELARKLEPLIRSWVREEIEQTLQSTLRSSLNDDETSKSRDIQLLFDDVFPSSLFTGSKLSMENRPIKVLLYDASSNQRITSGPLSSAKVDVVVLNGEFNPSNLEDWSEEEFSKMVIRAREGKRPLLTGDLIIQLRDGVGYLGDLSFTDNSSWIKSRTFRLGVKLNNRSGEFRVREGVSKPFTVRDHRGEAYKKHYPPTLDDEIWRLKKIAKDGASHKRLSKEGISCVKEFLRLFVTDPSLLRKMLACGNNIWEKITEHVSTCPLDNSEWYVYNAGESIVLLFNCIYELVGAILDGQNFQSIDKLDIFQKRMVEDFKRSVYKNLNCLAPLEDHSLIGQAILTSNLQNGLNHIPSSSQQ…
Solyc02g079040.2.1	Solyc02g079040	MQTRYMEKRVLDPSSSEEGQPDRKRPALASVIVEALKVDSLQKLCSSLEPILRRVVSEEVERALAKLGPAKLNARVSPKRIEGPDGRNLQLQFRSKLSLPLFTGGKVEGEQGSAIHIVLIDGNTNHVVTSGPESLVKLDVVVLEGDFNNEDDDGWTQEEFESHIVKEREGKRPLLTGELQVILKEGVGTLGELTFTDNSSWIRSRKFRLGLKVASGCCEGIRIREAKTDAFTVKDHRGELYKKHYPPALDDEVWRLEKIGKDGSFHKRLNKAGIHKVEDFLRLVVRDSQRLRNVLGSGMSNKMWDALLDHAKTCVLSGKLYVYYPDDMRNVGVVFNNIYELCGLISGGQYHSMDSLSDNQKIYVDTLVKKAYDNWMQVVEYDGKSLLSLGQNKAAVSSQ…
Solyc03g113950.2.1	Solyc03g113950	MDLKKISPSHSAPQGASFYRSVMIVLQVKRLLKTMKRLSIHPDVVGVELKPGEISTGPRKEEENFNPYELRHLKLKFSNNMIKGPVYTGVPIGEDVGDTLNLDLVDCGTDNIVKFGPEASSKVEIVVFEKEQLKPVTNWLDGKSLIRGDRHVKLKDGRVSVSHISFKHTNVSMRKREFRLGARAVDNSDIIEAVTEPFFVVDYRSMPKSKKPIKLDDQVWKLPTIGRGGPYHHCLINENIKTVQDFLTLYFLNREKLLTILGRSSLQVRKLDDTVNQAKSKLELKRYVYRRENLRVVFTDVGELIGLINERDHFFSVQQLTPTDKTFGMEMVKRSFEDEHQNSKVLLDDDSFKMLCTDDFNNYPQQLQPSTSISQINCATFSTVALQHPFDPYDYNFNY…
Solyc07g006830.2.1	Solyc07g006830	MQTRYMERTKSMKRSLEGDDEQPPERKRPALASVIVEALKVDSLQKLCSSLEPILRRVVSEEVERALAKLGPARIAGRSSPKRIEGPDGSNLQLQFRSRLSLPLFTGGKVEGEHGAAIHVVLIDTTTGHLVTAGPESCIKLDVVVLEGDFNNEEDEGWTQEEFDGHVVKEREGKRPLLTGDLQITLKEGVGTLGDLTFTDNSSWIRSRKFRLGMKVASGYCEGVRIREAKTEAFTVKDHRGELYKKHYPPALNDDVWRLEKIGKDGSFHKRLNKAGIFTVEDFLRLVVRDPQKLRSILGSGMSNKMWEALIEHAKTCVLSGKLYVYYSDDSRNVGVVFNNIYELNGLIAGEQYYSADSLSDSQKVYVDSLVKKAYDNWNQVVEYDGKSFLNIKQNQNPS…
Solyc03g113920.2.1	Solyc03g113920	MSMKRQSQDDSKSTLDAGSSEDKRRRSLPSFSSVITEVMNMSKVQHFMEPVLEPLIRKVVKEEVELALRKYMTTIKRNCGKDVFACELRSLKLKFLDLISPPVFTGTRIEGEESSLKVALVDVLTGEVVCSGPESCAKVEIVVLEGDFDGDDGDNWTADEFKNNIVREREGKKPLLTGDAFLYLKEGIGWVSDISFTDNSSWTRSRKFRLGARLVDSFEGISVREAKTESFIVRDHRGELYKKHHPPSLSDEVWRLEKIGKDGAFHRRLSKERVNTVKDFLTLLYLDPTRLRNVLGTGMSTKMWEVTVEHARTCLLDKKVYLYYTSVSGPKTGVVFNIVGQVMGLFPDCQFVSADKLSETQKDDARNLVICAFRHWEEVVSFEDESSLMDWVMQISTVQ…
Solyc03g113940.2.1	Solyc03g113940	MDLGEHSANNSVPVSSSCRKLRKFFNAVLPIVRLRKLMKRLCVNPAEKLNAESLKLQFSNNVRGPIYTGLPIGDQEGNPLDLHLIDCSSQNIMNCGAAASAQVEILVLEKDFTRYIGGEKSLIRGNPQVSLKNGSVSVSHISFKHTRNSLKKRELRLCARVVYPINGIVEAITKPFFVKDRRSMGKSLKPLILDDQVWKLQTIRKDGPFHKRLMKENIETVQDFLTHYFLNRENLLRILGRHMNVKKLDAAVNQAKSKLELKKYVYRQENLRVVFTDVGELIGVQFCKEGHSFSFQQLVQELKAFATDMVKNAFQNGRQNFKILLDDDSFYNGFTSEEAYNYVNDTQQRQPVPNNNVANYMSSTSLKVNNYDNISQINGALPHQFHPDDNDLIDQYLPS…
Solyc03g113980.2.1	Solyc03g113980	MNDIIMSNSEDLGAHKSNSDDELLFSSPTMKKMLEVMMIQTFDRVLKPTLGKLIRNVVKHELELAEKKFLFTKGNPEKDIQAPKLRILKLMFLSEVSVPVLTGKEIKGEGGNAIELVLVDDNTGEIVESGPEASAKVEIVVLRGEFGDDDGGNWTVEEFGSNVVREREGKKPLLAETVHVRLNKGIGSVDKIKFSHSAIYMKMGMFRLGARFVDTFNSIQVKEARTESFTVKDGRQQYHEKHDPPSLSDGVHRLKNIGRGSKNRLCDVNVRTVEDFLILLLKDCERLKCVLNLKPKMLEETISHARRCITNERTYSYIDLQEKEGVVFNIVGEVQGLILGGQYLPMHLLSDSEKTNAQRLLVSACENWDHVVTVDNETFFMQYPSQLLPTMNPSNSPSR…
Solyc10g009210.2.1	Solyc10g009210	MERPSGEKRRLDVSSSEEGQPERKRPALASVIVEALKVDSLQKLCSSLEPILRRVVSEEVERALAKLGPTKLNARVSPKRIEGPNGRNLQLQFRSKLSLPLFTGGKVEGEQGSTIHVVLINGNTGHVVTVGPESSVKLDVVVLGGDFNNEDDDGWTEEEFESHIVKERDGKRPLLTGDLQVILKEGVGSLGELAFTDNSSWIRSRKFRLGLKVVSGSREGIHIREAKTEAFSVKDHRGELYKKHYPPALNDDVWRLEKIGKDGSFHKRLNKAGIYTVEDFLRLIVRDSQRLRNILGSGMSNKMWDALVEHAKTCVLSGKLYVYYPDDMKSIGVVFSNIYELCGFISGGQYHSVDSLSEDQKEYVDTLVKKAYDNWMHVVEYDGKSLLSLDQNKTSDAPQ…
Solyc03g113960.2.1	Solyc03g113960	MVDYVTGQQVRHGPLASAQVEIFVHNDDELNSHMKIQTRGDQNSYLRLEGGVVSVNKIIFKYSTNHMKKSTGVKLRARVVDQPQVIEAVTGPFTLKDKRSKSKKRYPPSPTDHVWRLDHIYKNGPFHKRMNENGIKTVEDFLVELQNNPQRLRHILGKSMYENCWKKVTMHAKTCNLDGRKYHHLGNLVAVDECQSLELENTSGAAESNQWLESAESYAIVDRIYETDETSLDITSVISESEYWEKIMQFLDS
Solyc03g113970.2.1	Solyc03g113970	MAVDMFEEGNSTSHTETTNSNTPPFTRLLQILVAFLLALWSASPIQVEDESHSELEEILTDQNRINSQKKLDPCESRCLCLKFSHEIVAPLVFTGECIFPNGTKLELVDAATGQQVRHGPLASSAQIEICVLNDENWTIEELNSHIMVQTRGCDQNPYLRLEGGVVSVNEIKFKHTPKHMKKLDVVKLGARVVDETEVIEAVTGPFTVKDQRLKSKKRYPPSPTDHVWSLEHICKYGAFHKRLTESGIKTVEDFLIELQNNPQRLRHILGRSMSENYWKKVTKHAKTCNLDGRKYLYHHLETEQKFTVAFDVAGQVMWLDSGCGLLHFNMLPENQKAYAQKLVETAFANWENVEKSDNEISTIVSPPPRIGGMSSCHQGNLVTVDECQSLEFQNTSGTT…
Solyc03g119250.2.1	Solyc03g119250	MAAAKRFLDNSNPDPNQPNYKRMRPSFASVIKEAMKANFLENVSSALEPMLRRVVVEEVEKGLRRYSCLSITRSPSLRIKALEPSNLRLIFNKKLSKPIFTSSKVVAGDGQSLQILLVDTSGEGMVPTTLPYPIKVELVVLDGDFPSGETETNWSREEFDKRVVKERTGKRPLLTGELNFTMREGVVPVGEIEFTDNSSWIRSRKFRIGAKVVQIGNNQTSVRIIEAVTESFVVKDHRGELYKKHYPPALGDEVWRLEKIGKDGTFRKKLSSKGINTVQDFLKLATIDTQQIRTILGTGMSDKMWEVTYKHAKTCEMGSKLFMARGSNYVLILTPICEVVRAVIDGQIYPTHDLTGIQKAYIQNLVKEAYTNWSSLEEVDGLVNEPALLTQGEPMVDQY…
Solyc12g036390.1.1	Solyc12g036390	MATKRFFDDFVDPDSNRPNYKRLRKTPSFASVIKEVVKVNFLDNFCSALEPMLRKVVHEEVESGLRRYSRSIGRSPSLRIKALEPSNLRLIFNKKLSLPIFTNSKIMDSNGQYPLQLLLVDATGDCLVPTTLGTPIKIEIVVLDGDFPCGENWTHEDFNKNIVKERAGKRPLVTGELNITMRDGVASLGDLEFTDNSSWIRSRRFRIGAKVVHIGNGQNSIRIMEAMTDSFMVKDHRGELYKKHYPPALGDDVWRLEKIGKDGTFHKKLISHGIETVQDFLKLANIDPHKIRRILGNGMSEKMWEVTYRHAKTCEMGTKSYIARGPNYILILNPICQVIRAIINGQICHTRELRGIQRSYIENLVRNAFTNWSSLEEVDGGLQVNEPAALLTQGERGVH…
Pp3c1_28930V3.1.p	Pp3c1_28930V3	MTMGGEKRPLDRDPSKDGISDNKRLRSQPASIIAEAVKGDSLQKLCSSLEPMLRRIVAEEVERVLAKLAPPTLGIRPSPERIQGLDQKHLRLEFRNKLALPLFTGSKVEGEQGLTIHVVLQHAGTGQVVTTGPEAYAKLDIVVLEGDFTAEDEDTWTREEFENFEVRERDGKRPLLTGDLTVTLKDGVGTLGELTFTDNSSWIRSRKFRLGVKVASGFCEGLRIREAKTEAFTVKDHRGELYKKHYPPALTDEVWRLDKIGKDGAFHKRLNQSRIMTVEDFLRLVVMDPLKLRNILGNGMSNKIWEGTVEHAKTCVLSGKLHVYYADEKQNIGVIFNNIFQLMGLIADGSYMSVDSLSDSEKVYVDKLVKVAYENWENVVEYDGEALVGVKPLHQAKGF…
Pp3c2_10180V3.1.p	Pp3c2_10180V3	MSLGGDKRPIGKDASKDGMPEKKRPRSQLARVIVEAVKMDMLQKLCSSLEPMLRRVVAEEVERALAKLAPPKLGIRSSPKRVQGPDQQGLRLEFRNKLAFPLFTGSKVEGEQGSAIHLVLQHAVTGQVVTTGPEASAKLDIVVLEGDFTAEEEGNWTQEEFENFEVRERDGKRPLLTGDLTVTLKDGVGTLGELTFTDNSSWIRSRKFRLGVKTSSGFCEGLRIREAKTEAFTVKDHRGELYKKHYPPSLNDEVWRLDKIGKDGAFHKRLNQSRIMTVEDFLRLVVMDPQRLRNILGTGMSNKIWEGTVEHAKTCVLSGKLQVYYADEKQNIGVIFNDIFQLMGLTADGSYMSVDSLSDSEKVYVDKLVKVAYENWMNVIEYDGEALIGVKTLHQAKEF…
Pp3c2_19520V3.1.p	Pp3c2_19520V3	MAREKRERDGSKDGLPDEKRARPQLASVIVEAVKIDSLQKLCSTLEPLLRRVVGEEVERALTKFASPKPGLRSSPKRIAGPDQENLRLQFRNKLALPLFTGSKVEGEQGSAIHVVLQNANTGHVVTSDPEASAKLDIVVLEGDFTADDEENWTQEEFENYVVRERDGKRPLLTGDLSVVLKDGVGTLGELTFTDNSSWIRSRKFRLGVRITSGQCEGLRIREAKTEAFTVKDHRGELYKKHYPPALNDEVWRLDKIGKDGAFHKRLNQNHILTVEDFLRLVVMDPQRLRNILGNGMSNKMWEGTVEHAKTCVLSGKLHVYYADEKQNIGVIFNNIFQLMGLIADGSYMSVDSLSDSEKVYVDKLVKVAYENWENVVEYDGEALIGVKNQAKGFDSHTED…
Pp3c10_2870V3.1.p	Pp3c10_2870V3	MSREKRERDGSKDGMPEEKRPRPQLASVIVEAVKMDCMQKLCSTLEPLLRKMVGEEVERALTKFAPPKVGGIRSSPRKIQGPDQQNLRLQFRNKLALPLFTGSKVEGEQGSAIHVVLQNTNTGHVVTSGPEASAKLDIVVLEGDFTADDEENWTQEEFENYMVRERDGKRPLLTGELSVTLKDGVGTLGELTFTDNSSWIRSRKFRLGVRLASGQCEGMRIREAKTEAFTVKDHRGELYKKHYPPALNDEVWRLDKIGKDGAFHKRLNQANVVTVEDFLRLVVMDPQRLRNILGNGMSNKMWEGTVEHAKTCVLSGKLHVYYADEKQNIGVIFNNIFQLMGLIADGSYMSVDSLSDSEKVYVDKLVKVAYENWENVVEYDGEALIGVKNYQAKGFDSHT…
Pp3c14_19810V3.1.p	Pp3c14_19810V3	MAMAREKRSLDIDAFTEGMPEEKRPRPQLASVIVEAVKMDSLQKLCSTLEPLLRRVVGEEVERALAKFVPPKVGLRSSPKRIQGPDQQNLRLQFRNKLALPLFTGSKVEGEHGSAIHVVLQHASTGQVVSTGPESSTKLDVVVLEGDFTAEDEGDWTQEEFENYEVRERDGKRPLLTGDLSVILKDGVGTLGDLTFTDNSSWIRSRKFRLGVKISSTCSEGVRIREAKTEAFTVKDHRGELYKKHYPPALNDEVWRLDKIGKDGAFHKRLNQAHVQTVEDFLRLVAMDPQRLRNILGNGMSNKMWEGTVDHAKTCVLSGKLYVYYADEKQNIGVIFNNIFQLMGLIADGSYMSVDSLSDSEKVYVDKLVKVAYENWENVVEYDGEALIGLKNYQAKNLG…
Pp3c17_15050V3.1.p	Pp3c17_15050V3	MTMTREKRPLDRDAFTEGMPDEKRPRLASVIVEAVKMDSLQKLCSTLEPLLRRVVGEEVERALSKFVAPKVGIRSSPKRIQGPDQQNLRLQFRNKLALPLFTGSKVEGEQGSAIHVVLQHAGTGQVVTTGPEASAKLDIVVLEGDFTAEDEDDWTQEEFENCEVRERDGKRPLLTGDLSVSLKDGVGTLGELTFTDNSSWIRSRKFRLGVKISSGYCEGLRIREAKTEAFTVKDHRGELYKKHYPPALNDEVWRLDKIGKDGAFHKRLNQASILTVEDFLRLVVMDPQRLRNILGNGMSNKMWEGTVEHAKTCVLSGKLHVYYADDKQNIGVIFNNIFQLMGLIADGSYMSVDSLSDSEKVYVDKLVKVAYENWENVVEYDGEALIGVKTYQAKGFDTR…
MapolyY_B0001.1.v3.1	MapolyY_B0001	MAREKRPLEKDACTEGMPEGKRQRVPALASVIVEAVKMDSLQKLCSTLEPLLRRVVGEEVERVLAKLTPAKVGFRSSPKRIQGSDSRSLRLQFRNKLALPLFTGSKVEGEQGSPIHVVLQDASSGQVVTGGVEASAKLEVVVLEGDFSADDEEDWSQEDFENHEVRERDGKRPLLTGDLFVNLKEGVGTLGELTFTDNSSWIRSRKFRLGVKISSGHCEGLRIREAKTEAFTVKDHRGELYKKHYPPALHDEVWRLDKIGKDGAFHKRLNQSDIQTVEDFLRLVVMDPQKLRNILGNGMSNKMWEGTVEHAKTCVLSGKLHVYYADDKQNIGVIFNNIFQLMGLIADGQYMSVDSLSDSEKVYVDKLVKVAYENWENVVEYDGEALIGVKPHKLRGIDA…
Mapoly0017s0019.1.v3.1	Mapoly0017s0019	MAREKRPLEKDAATEGMPEGKRQRVPALASGIIFSVIVEAVKMDSLQKLCSTLEPLLRRVVGEEVERVLAKLSPAKVGFRSSPKRIQGPDARSLRLQFRNKLSLPLFTGSKVEGEQGSAIHVVLQDASSGEVVTGGAEASAKLEIVVLEGDFSLDDDEDWPQEDFENHEVRERDGKRPLLTGDLSVTLKEGVGTLGELTFTDNSSWIRSRKFRLGVKISSGYCEGLRIREAKTDAFTVKDHRGELYKKHYPPALHDEVWRLDKIGKDGAFHKRLNQSAIQTVEDFLRLVVMDPQKLRNILGNGMSNKMWEGTVEHAKTCLLSGKLHVYYADDKQNIGVIFNNIFQLMGLIADGQYMSFDSLLDNEKVYVDKLVKVAYENWENVVEYDGEALIGVKPDKL…
Mapoly0018s0017.1.v3.1	Mapoly0018s0017	MAREKRPLDKDTSSDGMPEEKRQRVPALASVIVEAVKMDSLQKLCSTLEPLLRRVVGEEVERVLAKLTPAKVGFRSSPKRIQGSDSRSLRLQFRNKLALPLFTGSKVEGEQGSAIHVVLQDASTGQVVAVGAESSAKLEVVVLEGDFSADDEEDWPQEDFENHEVRERDGKRPLLTGELFVTLKDGVGTLGELTFTDNSSWIRSRKFRLGVKISSGYCEGLRIREAKTEPFTVKDHRGELYKKHYPPALHDEVWRLDKIGKDGAFHKRLNQSGIQTVEDFLRLVVMDPQKLRNILGNGMSNKMWEGTVEHAKTCVLSGKLHVYYADDKQNIGVIFNNISQLMGLIADGQYMSVDSLSDSEKVYVDKLVKVAYENWENVVEYDGEALIGVKPYKLRGIDA…
Potri.004G035100.2.v4.1	Potri.004G035100	MQTGYVERSNSMAAAARGKRGLDSSSGDDEGQPDRKRPALASVIVEALKVDSLQKLCSSLEPILRRVVSEEVERALAKLGPAKLTVRSSPKRLEGPDGRNLQLHFRSRLSLPLFTAGKVEGEQGAAIHIVLIDGNTGRVVTSGPESSVKLDVIVLEGDFNNEDDDNWTREEFESHVVKEREGKRPLLTGDLQVTLKEGVGTLGELTFTDNSSWIRSRKFRLGLMVASGCCEGIRVREAKTDAFTVKDHRGELYKKHYPPALTDEVWRLEKIGKDGSFHKRLNKAGIYSVEDFLRLVVRDSQRLRTILGSGMSNKMWDVLVEHAKTCVLSGKLYIYYPEDEKNVGVVFNNIYELSGLIANGQYYSADSLSDNQKVYVDSLVKKAYDNWMHAIEYDGKSLL…
Potri.005G020200.1.v4.1	Potri.005G020200	MSSKRDFQFVDGGDGIAMGAPAAQESKRFKNAVRDVMGKLSVSDLVSEMEPFLRAVIRDEVERTVQRVLQSSSSSSLNQPQTSVKRGLMLQFVNKLPPTIFTGGKIEAEDDKPVTIVLMDANTNTIVTSGPLASLKIEIVPLDADFGSDDQEDWTESEFAARVIREREGRRPLVTGDLAITLRDGVGQLGDMVFTDNSSWQRSRKFRLGARPVQKVSGETRIREGRSEAFVVKDHRGESYQKHHPPHFRDEIWRLERIAKDGALHKRLAIDGVKSVQDFLRLYMIDPTKLRNVLGSGISNRTWDTIIRHATTCVVDDSKFYSYFDAGQSIGLLFDSIYQVVGAMFDGHKYEPLHNLTPPQKVLVENIKRQAYENVDNFIQMDATALFGPSRSFTTLQAE…
Potri.011G043200.1.v4.1	Potri.011G043200	MERSDSMEAVLAAAARGKRVLDSSSGHDEGQPDRKRPALASVIVEALKVDSLQRLCSSLEPILRRVVSEEVERALAKLGPAKLNGRSSPKQIEGPDGRNLQLHFRSRVSLPLFTGGKVEGEQGAAIHIVLIDANTGCAVTSGPESSVKLDLIVLEGDFNDEDDDNWTQEKFESHVVKEREGKRPLLTGDLQVTLKQGVGTLGELTFTDNSSWTRSRKFRLGLKVASGYCEGIRIREAKTDAITVKDHRGELYKKHYPPTLNDEVWRLEKIGKDGSFHKRLNKAGIHTVEDFLRLIVRDAQGLRTTLGSGMSNKMWDSLVEHAKTCVLSGKLYIYYPDDAKNVGVVFNNIYELSGLISNGQFYSADSLPDNQKIYVDSLVKKAYDNWMHVIEYDGNSLLD…
Potri.011G043300.1.v4.1	Potri.011G043300	MQTRYVDRSNSMAAAPAREKRGLDSSTGGDEGQPERKRPALASVIVEALKVDSLQRLCSSLEPILRRVVSEEVERALAKIGPAKLTGRSSPKCIEGPGGRNLQLHFRSRLSLPLFTGGKVEGEQGAAIHIVLIDGNTGHVVTSGPESSVKLDVIVLEGDFNNEDDDNWTQEEFESHVVKEREGKRPLLTGDLQVTLKEGVGTLGELIFTDNSSWIRSRKFRLGLKVASGCCEDIRIREAKTDAFTVKDHRGELYKKHYPPALNDDVWRLEKIGKDGSFHKRLTKAGIYSVEDFLRLVVRDPQRLRTILGSGMSNKMWDSLVEHAKTCVLSGKHYIYYPEDAKNVGIVFNNIYEFSGLIANGEYYSSGSLSDNQKVYVDSLVKKAYDNWMHVIEYDGKSL…
Potri.013G010700.2.v4.1	Potri.013G010700	MVLKRPFQFDGGEDGFGMGGPGAQESKRFRNAVRDVMGRLSVNDFVSKMEPLLRTVVRDEVERTVLRVLQSSSRPSFNQNKTSGGLMLHFVNKLPSTIFTGGRLEAEDGYPIRVVLMDANTRTVVSSGPLASLKIEIVPLDADFGFDDQEDWSRGEFAANVIREREGRRPLVTGELTVTLRDGVGQLGDIVFTDNSSWQRSRKFRLGARPVQKVSDEMRIREGRSQAFVVKDHRGELYKKHHPPHLHDEIWRLERIAKDGAFHKRLAFHGVVSVQEFLQLYMTDPTKLRTVLGCGISNRIWDTIIEHATTCVLDNSRFYSYFDAGQSIGLLFDSIYKVVGVMFDCQSYESLHNLSPPQKALVENIKRQAYKNVHNFIQVDASAIFGPSRSLTPLQAEPF…
Potri.018G095300.2.v4.1	Potri.018G095300	MHTRYMERTNSMARRKRGLEGGGAEEGEQQQQQQPERKRPALASVIVEALKVDSLQKLCSSLEPILRRVVSEEVERALAKIGPARQIGRSSPKRIEGPDGRNLQLHFRSRLSLPLFTGGKVEGEQGAAIHVVLVDASTGHVVTSGTEASVKLDVVVLEGDFNNEADEGWTQEEFESHVVKEREGKRPLLTGDLQVTLKEGVGSLGDLTFTDNSSWIRSRKFRLGLKVASGYSEGIHIREAKTEAFTVKDHRGELYKKHYPPALDDDVWRLEKIGKDGSFHKRLNNQGIFKVEDFLRLAVKDSQKLRNILGGGMSNKMWDALLEHAKTCVLSGKLYVYYPDNSRNVGAVFNNIFELNGLISEEQYYAANSLSDEQKIYVDTLVKKAYDNWDMVVEYDGKS…
Potri.012G077000.1.v4.1	Potri.012G077000	MAQKRQPEEGKPRSDGNNSPDEKRRRFDLKSVVEDVIKMQSVQHLLEPVLEPLIRSVVKEEVELALRKHLANMKRNIGKEIGSSESKSLKLLFANNLSLPVFTGARIEGEEGPVLKVVLMDTLTGKIVNSGPESSSRVEIVVLEGDFDGDEGENWTPEEFKTNIVREREGKKPLLTGDVLLNLKEGICLVGEISFTDNSSWTRSRKFRLGVRAVDNFDGTSIRESKTESFIVRDHRGELYKKHHPPSLFDEVWRLEKIGKDGAFHKRLSRENINSVKDFLTLLFIDPSRLRYILGTGMSAKMWEVTVEHARTCVIDKRIFLYCPPVSQQKTGVVFNVVGQVIGLLSECQYVPLDKLSETEKADAQNLVITAFEHWEQVISFDDEASLVGGSSQLSDVRY…
Potri.015G071800.1.v4.1	Potri.015G071800	MAQKRQPEEGKPRSDGNNSPEEKRRKFNLKSVVQEVIKVQSVQHLLEPILEPLIRRVVKEEVELALRKHLANMKRSIGKGIDSSESRSLKLQFANNLSLPVFTGARIEGEEGPAIKVVLVDTRTGKIVNSGPESSSRVEIVVLEGDFDGDEAENWTPEEFKNNIVREREGKKPLLTGDVLLNLKEGICLVGEISFTDNSSWTRSRKFRLGVRAVDNFDGTSIREAKTESFIVRDHRGELYKKHHPPSLFDEVWRLEKIGKDGAFHKRLSRENINTVKDFLILLFIDPTRLRHILGTGMSAKMWEVTVEHARTCVLDKIIYLYCPPVSQQKTGVVFNVVGQVMGLLSEGQYVPIDKLSETEKADGQNLVITAFEHWEQVISFDDEASLVGGSSQLSDVAY…
Potri.006G187900.1.v4.1	Potri.006G187900	MESSRGRRVEKRGYDQSVDDEADNLPESKKAKLPALASVIVEALKVDSLQRLCSSLEPLFRRIVSEEVERALTRLGPAKLAGRSSPPKLPGPEGNNLQLHFRTRMPPHLFTGGKVEGEQGAAIHVVLLDASTGTVVQTGPESAAKLNVVVLEGDFNEEADEDWAMEHFESHEVKEREGKRPLLTGDLQVTLKEGVGTLGEITFTDNSSWIRSRKFRLGVKVAPGYCEGFRVREAKTEAFAVKDHRGELYKKHYPPALHDEVWRLDRIAKDGALHKKLVKAYITTVEDFLRVLIRDPQKLRHILGSGMSNKMWENTVEHAKTCVLGGKLYVYYADGNHSTGVVFNNIYELRGLISDGQFLSLESLNHNQKVSVDSLVKQAYENWHQVLEYDGKVLNSLSS…
Potri.018G111200.1.v4.1	Potri.018G111200	MESSRGRRVEKRGYEQGVDDEADNLPESKKAKLPALASVIVEALKVDSLQRLCSSLEPLFRRIVSEEVERALTRLGPAKLAGGSSPPKLPGPNGNDLQLHFRTRMPPHLFTGGKVEGEQGATIHVVLLDASTGTVMQTGPESAAKLNVVVLEGDFNDEADEGWTAEHFESHEVKEREGKRPLLTGDLQVSLKEGVGTLGDLTFTDNSSWIRSRKFRLGVKVSPGYCEGIRVREAKTEAFAVKDHRGELYKKHYPPALQDEVWRLDRIAKDGALHKKLVMADITTVEDFLRVLFRDSQKLRNILGSGMSNRMWENTVEHAKTCVLGGKLYVYYAAGTHSTGVVFNNVYEPRGLISDGQFLSLDSLNHNQKISVDSLVKRAYENWHHVVEYDGKVLNSLAS…
Potri.012G054900.1.v4.1	Potri.012G054900	MAGKRFLEEPGSDLDQPHDQKRMRRRPSFASVIGEAVMVNSLKNFCLALEPMLRRVVNEEMETNLRRSTSFLTRSPSLRIQSLEPSSLQLMFSKNLLLPIFTGSKIVDLDSSPLQILLVDTRGDQVVSTYLPHPIKIEVVVLDGDFPSYDNRTWTSEEFNSNIVKERKGKRPLLAGDCLSVTLRDGFAPIGEIEFTDNSSWVRSRKFRLGARVVPESYQGVRIREAITEAFVVKDHRGELYKKHHPPMLQDEVWRLEKIGKDGAFHKKLATARIHTVQDFLKLSVVDPRRLREILGNGMSEKMWEVTIKHARTCDLGNKHFVFRRPNCTITFDPICQIVHAVIDGNSYSSKELPSKTGYIETLVRHAYVEWNSLEEIVGISSGIPLLTQGELVDQYPNH…
Potri.015G045300.1.v4.1	Potri.015G045300	MAAKRFLDEQDSDLDQPVDQKRMRTRPSFASVIGEAVMMNSLKNLCFSLEPMIRRVVNEEVEGSLRRSTCSLTRSSSLQIKALEASSLQLMYSKSLLLPIFTGSKIVDLDSSPLQILLVDTRGDQMVPTYLPHPLKIEVVVLDGDFPSNGSSKWTSEEFDSNIVKERTGKRPLLAGDCLTVTLRDGFAPIGEIEFTDNSSWIRSRKFRLGARVAPGSYQGVKIREAITEAFVVKDHRGELYKKHHPPMLQDEVWRLEKIGKDGAFHRKLTAEGINTVQDFLKLSVVDRQKLRRILGPGMSEKMWEVTIKHARTCDLGNNHFIFRRPNCTITLNPICQIVHAMIDGNSYSNKELASIRGYIETLVRHAYAEWNSLEEVAGVPSDSTPLLTQGEPVDQYLN…
Vigun01g210700.1.v1.2	Vigun01g210700	MVSKRKSFERQRSGKVPIQDHKRSYDDTKQAPISGLRNVINALWLNDHSSYLEAFVRRVVREELEKKIKDQAHLFPRKRVNEAGISGAKPFKLCFLNKLPKTIYTRSNIVAEDESLLQIALFDVRTKSVVKEGPLSSLKIEICVLNGEFGSDDSEEWTEEEFNSNISREREGREPLLIGERFITLKNGVACITKIAISDNSRWQRSRRFRIGVKGVPPTSIGEKIQEGRSEPVIVKDNRGECYKKHFPPFLDDELWRLKKIAKEGRIQKQFSLHGIHTVKDLLRQCISNEESLYKMLDIPKKSWLAITDHAKTCVVDDYKLYSYYSQELQIGLLFNSIYILVGVTFDWEIYYSPDILTPQEKHLVGIVKQQAYKNVNNLKMIDETKLNCLNLDACLKKA…
Vigun01g211000.1.v1.2	Vigun01g211000	MEPKRQTQQEEEKRGDQERSRENSRVSETWRIVRSFRYLRLNLNELQPYLVDSVRNMIRQELELQLATRPNSIQTEISGARRLLKLVFRNKLPDTIYTLSKLKDRDNNPLEVFLLDIESNSIVCDENDPLSSIKVKICVLDGEFGSDGDENWSKDEFNSKILRQRANKGQLLKGDTVIALKNGIGFIPTGLSFTDNSCWIRTRRFILGAKVAKSNLNDAIIIREGISKPFTVKDYRGELNKGKDPTLSDEIWHLKHISKKGKIYEELAKDGILTVGDLLKEHETNPSSLEQKLGKISKRKREEIFKQAKKAKHAETGVAETVIFDRPNYLSENNTLNSDQRQACQSSRGLMQIEVINEESPCLRDPEDWSAFCDELFTE
Vigun03g114800.1.v1.2	Vigun03g114800	MHGRYGERSSGAGREKRGLDSASAEEGQPDRKRPALASVIVEALKVDSLQKLCSSLEPILRRVVSEEVERALAKLCPSKIAGRSSPKRIEGPDGTNLQLQFKTRLSLPLFTGGKVEGEQGSTIHIVLIDANTGNIVTSGPESCVRLDVIVLEGDFNNEDDDNWTEEEFDSHIVKEREGKRPLLTGDLQITLKEGVGTLGELTFTDNSSWIRSRKFRLGLKVALGCCEGMRIREAKSEPFTVKDHRGELYKKHYPPALNDEVWRLEKIGKDGSFHKRLNKAGVYTVEDFLRLVVRDPQRLRNILGSGMSNKMWDILVEHAKTCVLSGKHYVYYPEDARNVGVVFNNIYELSGLIANDQFYSAESLSENQKVYVDTLVKKAYDNWMHVIEYDGKSLVNDIE…
Vigun03g380800.1.v1.2	Vigun03g380800	MQKPSTDAISMGKRSLEGGEDDQPERKRPALASVIVEALKVDSLQKLCSSLEPILRRVVSEEVERALAKLGPARIGGRSPPKMIEGPEGRNLQLQFKSRLSLPLFTGGKVEGERGAPIHVVLIDANSGSVVTSGPESSVKLDVVVLEGDFNNEDDEDWTQDHFESHVVKEREGKRPLLTGDLQVTLKEGVGTLGELTFTDNSSWIRSRKFRLGLKVASGFCESVRIREAKTVAFNVKDHRGELYKKHYPPALNDEVWRLEKIGKDGSFHKKLNNAGIVTVEDFLRLVVKDQQKLRNILGSGMSNKMWEALLEHAKTCVLSGKLHVYYPEDARNVGVIFNNIYELRGLISGEQFFSADSLTDTQKIYVDSLVKKAYENWEQVVDYDGKSLVNGSQNNSSI…
Vigun06g207900.1.v1.2	Vigun06g207900	MQTRYMETSSGAARGKRGLDSGSTEEEQPEKKRPALASVIVEALKVDSLQKLCSSLEPILRRVVSQEVECALAKLVPAKLSGRTSPKSIEGPNDSSLQLQFRNRLSLPLFTGGKVDGEHGSAIHIVLIDTITGHVVTSGPASCVKLDVIVLEGDFNNEDDDNWSEEDFDSHVVKEREGKRPLLAGDLQVTLKEGLGTLGDLTFTDNSSWIRSRKFRLGLKVSSDCYEGMRIREAKTEAFTVKDHRGELYKKHYPPALNDEVWRLEKIGKDGSFHKRLNKAGVYTVEDVVRLVVRDPQRLRNILGSGMSNKMWDVLVEHAKTCVLSGKLYVYYPDGARNVGVVFNNIYELSGLITNEQYYSADSLSDSQKVYVDTLVKKAYENWMHVIEYDGKSLLNANQ…
Vigun07g141300.1.v1.2	Vigun07g141300	MSLYACLVCALLNEPSLHLPHIYIYAIKALYFLLLPLTTYFALYIISNPWMVSNNKQTFEGNESGERRGNRIPVMQSTQRHNDPKQTPLRNVTKGVWTKDYELYFEHFFRKVVREEVERRIQDYLPARAWFDEIGGDRSRASPFELRFTNKLSDIIFTHSNVISEDKTPIQIALFDIRDQSVVNVGPLSSLKVEICALNGEFGFNGSEDWTEGEFNVNILRERDGRRPLLNGDRVITLKNGVGCINKVMFTDNSRWIRSRKFRLGAKVIQTASIEANVREGRSEPFVVKDYRGESYKKHHPPSLNDDVWRLEQIAKDGKIHERLSLHGIHTVKDLLRLYTTNPSSLLEKVGNIPKRSWMSIIEHVKTCVIDDDETFVYHTAEQSTSLIFNSIYVLVGVS…
Vigun03g327600.1.v1.2	Vigun03g327600	MSLKRRPDDGKTPDDKRRKPPPFSSVVRDVMRLQSLGHLLEPILEPLVRKVVKEEVEAALKRHLTSMKQTCGKELHTTELRNLQLQFENSISLPVFTGGRIEGEDGSNLRISLVDGLTGEVVCTGPESMAKVEIVVLEGDFEEESDIWMPEEFKSNIVREREGKKPLLTGDVILYLKDGVGMVGEISYTDNSSWTRSRRFRLGARVLDNFDGVRIREAKTESFIVRDHRGELYKKHHPPSMSDEVWRLEKIGKDGAFHKRLSREKILTVREFLTLLNLDPAKLRSILGTGMSAKMWEVTVEHARTCVLDTTRHVYFPSNSQQHGVVFNAVGQVTGLLSECEYVTVDKLSETEKVEAQNTVATALRQGEKYATFEDEDSLMEGSSHLTNVLHSHSPSSPK…
Vigun09g077900.1.v1.2	Vigun09g077900	MESSKNNRVEKRGHELVDEDDDSQHRLTHPKKPKLPGLASVIVEALKVDSLQRLCSSLEPLLRKIVSEEVERALAKLGHDKLAERSQPPRLEGPVPKNLQLQFRTKMPPHLFTGGKVEGEQGSAIHVVLMDPNSGSVVHVGPESVAKLNVVVLEGDFNEEVDDDWTKEHFEGHEVKERDGKRPLLTGDLQVTLKEGVGTLGDLTFTDNSSWIRSRKFRLGVKVAPGYCEEIRIREGKTEAFAVKDHRGELYKKHYPPALNDEVWRLDRIAKDGALHKKLIQAKIVTVEDFLRLLVREPQKLRSILGSGMSNRMWESTVEHAKTCVLGGKLFVYYTDETNAAGIVFDHIYQLRGLIADGQFFSLESLTPNQKMSVDSLVKKAYDNWEQVVEYDGKVLNSL…
Vigun01g210900.1.v1.2	Vigun01g210900	MRKSERPALNDEVWRLRNIGKAGELRKQLSQNRIKTVKDLLRLDTIGLLRKKFSKINTWDKVIEHAKECELDDYERYSYTYRAMEPEISVSLVFNCIYELVEVIINGQHRSLQSLDSKEEECVRIIKAEAYSNVEHLEPIAATPTHGIVSKLRCTQPVSYSAPYQGLPLLAHQGQLEAWQSTSTSIIDEPWPLFLDEVESYFTPNPNPNQWEQPNIFSFPCSNDVASCSKSNQSFSLNTAEYMASKGKAKMVWQKVRNAFKLLIHPHMSSRKN
Vigun03g015500.2.v1.2	Vigun03g015500	MLPPTFQESSFALFSFSIYLYKLNFPNSTLHTLSFSATKCKPPPRSSYTNLLYSLVPQDLFKQNQKTKMAAKRFLDDSDQDNNGDKRMRPTTRPSFASVIGEVVMVKNLQNLFSGLEPLLRRVVNEEMERVIGHCVPRSMTRSPSLRIQALEQPTSYELMFEKKLMPTIFTGSRIVDTDGNPLLVVLVDKNDGQTVRTSLPHPIKLEIVVLDGDFPSNSDNNESWTSEEFNNRIVKERTGKRPLLTGELNLTMRDGIAPIEDIEFTDNSSWIRSRKFRVAVRVAPGTNQTVRIREGMTEPFIVRDHRGELYKKHHPPMLNDEVWRLEKIGKDGAFHKKLSKEGINSVQDFLKLSVVDAQRLRRILGAGMSERMWDVTIKHAKTCEKGNKYYVFRGPNFT…
Vigun04g024100.1.v1.2	Vigun04g024100	MAAKRLFNDSERDPDEPDDKRIRNNTAATPSFSSVIGEVVMIKSFENLFTALEPVLKRVVGEEVERVMRQWSRSFTRSPSLRLQAMEQPSSLHLCFSKRLFLPIFTGSRILDVDENLINIVLMDRSNNNQMVPTSLPHAIKLEILVIDGDFSPSENEDWTSDEFNRHIVKERHGKRPLLAGELNLIMRDGIAPTGDMEFTDNSSWIRCRKFRVAVRVAPGSNQGLRIREGITEAFVVKDHRGELYKKHHPPMLDDEVWRLEKIGKDGAFNRKLSSQGIKTVQEFLKLAVVDTLKLRNILGVGMSDKMWEVTMKHAMTCDIGSKLYIYRGPHFTILLDPICRLIKADINGQTFSNRDQISHLNKTYIDKLVKEAYARWPNLEVIDAVLNDNIAVLTQGDE…
PAC:16420769	PAC:16420769	MSHKRQQDDCKVRSEDNSPEDKRRRIPTLRNVVQEVMKMQSVKHFLEPVLEPLIRRVVKEEIELALRKHLNSMKRNSEKDTHCSETRSLQLQFSNNLSLPVFTGARIEGEECSSIKVVIIESVTGKVVNSGPESSARVEIVVLEGDFDGDEGDNWTGEEFKNNIVREREGKKPLLTGDAFVTLKEGIGLVGEISFTDNSSWTRSRRFRLGARVVDDFEGVRVREAKTESFIVRDHRGELYKKHHPPSLFDEVWRLEKIGKDGAFHKRLSQENINTVKDFLTLLFIDPSKLRHILGTGMSAKMWEITVEHARTCVIDKRVFLYYPPSSLKKSGVVFNIVGQVMGLLLECQYVPCDKLAETEKAEAQKMVLSAFKHWEEVVSYEDETSLIGSFSHLTNNAE…
PAC:16428906	PAC:16428906	MVPKRPFNGDADNRLGVLFQGSKRRHTFNNVDLEVMKGLSLDEIVARLEPLFRAVVREEVERVVLPLIQQSERPQMNQTGASTGRGLRLRFVNKLPHTIYTESRLEAEDRSPVQIELVDASTNRRVVSGPLSSIRIEILVLDGDFGKDGQEIWSEQEFNSKVLRQREGKKPLLTGDLNVTLKEGLGCIGEVVFTDNSCWMRSRKFRLGARIVQRVSGEVGITEGRSEAFVVKDHRGEVYKKHHPPGAKDEIWRLERISKGGVLHKRLNSYHIYTVKDFVRLFMANPTGLRKMLGGGISNKIWDMITEHALSCVLEEEELYTYYEAEHGVYLLFNSLFKFIGVYFNDQSYQSEDKLSPRQKLVVEDLKRRAYGNVNALVRIDRRAIVGPSESLTNPQDGS…
PAC:16405783	PAC:16405783	MQRQSRFMERTDGSRGKRTLEAEDEQQPERKRPALASVIVEALKVDSLQKLCSSLEPILRRVVSEEVERALAKLGPARLNGRDKLSIQRTVLFHFQLKVVASFMKQGLWIYGVYVDTLVKKAYENWNQVIEYDGESLVNFKQTKRLRSSRSELPVDYPNALEHQLQLPRLPSSASNEQDLAVGASGYNENLATRYQTQPQILNSNPRPHFDGAAFVPHDQLNTHSHSTPSASNDNSVVGLVLGPPQSSTSGFHTLGSSVQHSNLNPFDDWSHNRDRGHDDFFSEEDIRLRSHEMLENEEDMQQLLRLFSLGGHGSINMPEDGYAFQSFMPSPMPTFDEDRTRSGKAVVGWLKIKAAMRWGFFIRKKAAERRAQIVELEEED
PAC:16415486	PAC:16415486	MQAKYVKRSNSMAREKRGLDSSSSEEGQPDRKRPALASVIVEALKVDSLQKLCSSLEPILRRVVSEEVERALTKLGPAKLTGRSSSKCIEGPDGRNLQLQFRSRLSLPLFTGGKIEGEQGAVIHIVLIDSGTGHVVTTGPESSAKLDVVVLEGDFNNEDDDNWSQEEFESHVVKEREGKRPLLTGDLQVTLKEGVGTLGELTFTDNSSWIRSRKFRLGVKVASGCCEGIRIREAKTDAFTVKDHRGELYKKHYPPALNDEVWRLEKIGKDGSFHKRLNKAGIFTVEDFLRLVVRDAQRLRNILGSGMSNKMWDVLIEHAKTCVLSGKLYVYYPDDARNVGVVFNNIYELSGLIANGQYYSADSLSDNQKVMEINGAELLNRRFLQTVEKLSDDTSSEAG…
PAC:16420398	PAC:16420398	MENSRNKRGFEYGREDVDHVPGSKKQKLPALASVIVEAVKVDSLQRLCSSLEPLFRRIVSEEIERALSRLGHAKLAGRSPPPKIQGPDEKNLQLHFRTKMPPHLFTGGKVEGEQGAAIHVVLIDMKTGNVVQTGQESAAKLNVVVLEGDFNEEADEDWSKEHFENYEVKEREGKRPLLTGDLQVTLKEGVGSLGDLSFTDNSSWIRSRKFRLGLKVAPGYCEGIRVREAKTEAFAVKDHRGELYKKHYPPALHDEVWRLDRIAKDGALHKKLLKAEIVTVEDFLRLLVRDPQKLRNILGSGMSNRMWENTVEHAKTCVLGGKLYVYYADGSHRMGVVFNHIYELRGLISEGQFLSLESLNDNQKMSVDSLVKRAYENWHQVIEYDGKVLNSLTNPKKNA…
PAC:16416794	PAC:16416794	MAAKRFLEQPDSDPDQPNDKRIRTRPSFASVIGEVVMIKSLQNLCSALEPLLRRVVTEEIDRGLRQKFRCLTRSPSLLLDAPAPEPSTLQLMFSKKLSVPIFTGSKIVDQDNNPLQIILVDKRGDYMIPTAPIKVEIVVLDGDFPPADRENWTTQEFNNNIVKERTGKRPLLTGDLNITVRDGIAAVGDIEFTDNSSWIRSRKFRIGVKVAHGSFEGVRIREGMTEPFVVKDHRGELYKKHHPPMLEDEVWRLEKIGKDGAFHKKLASEGVNTVQDFLKLSVIDPGKLRAILGAGMSDKMWEVTIKHGRECLMGNKCYILRGHNYTVMLNPICQLISAVINGQTYNGSRDMSSVTRSYIENLVRQAYAQWWSLEVVDGVYNDIPLLTQGDMVDQYPNHH…

## Sheet: Table S4
Table S4. Relevant primers used in experiments
Primer name	Forward primer (5' to 3')	Reverse primer (5' to 3')	Amplification length
PR2	CCAAATCAAAGTTTCAACCGCC	GAGCAGTGAAGAGTGCGTATG	100
SID2	ATGGCCGGAGCTGTAGTG	CTCTCCTAGTCTCATATTTGTTGTGAAAC	100
PR1	TACTTTAGTAGCTCTTACTTCTCTCATAGCC	AGCTGCATTGTGAGCATTGAG	100
TRV2-GhCBP60B	gtgagtaaggttaccgaattcCAAATCTTAATCCCTTTGACGATTGG	gagacgcgtgagctcggtaccGAAACCCCATCTCATCGCGG	250
Actin	ATCCTCCGTCTTGACCTTG	TGTCCGTCAGGCAACTCAT	100
GhCBP60B	CAAATCTTAATCCCTTTGACGATTGG	GAAACCCCATCTCATCGCGG	100

## Sheet: Table S5
Table S5. The RT-qPCR reaction system
Components	Dosage
Hieff® qPCR SYBR Green Master Mix	30 μL
Primer-F	3 μL
Primer-R	3 μL
cDNA	3 μL
ddH2O	21μL
total volume	60 μL

## Sheet: Table S6
TableS6. The RT-qPCR two-step amplification reaction condition
Temperature	Time	Cycle
95℃ predenaturation	5 min	1
98℃ denaturation	10 sec	40
58℃annealing	30 sec	40
12℃	∞	1
